# Supplementary material for: Dependent double‐observer method reduces false‐positive errors in auditory avian survey data
Source: Ecol Appl. 2019 Nov 13;30(2):e02026. doi: 10.1002/eap.2026 (PMC7078931; doi:10.1002/eap.2026)
Supplement: Supplementary file 2 [file EAP-30-e02026-s002.zip]

Archive with 1 entries (1 files):
- Strickfaden_et_al_Dataset.csv
