# Supplementary material for: Dependent double‐observer method reduces false‐positive errors in auditory avian survey data
Source: Ecol Appl. 2019 Nov 13;30(2):e02026. doi: 10.1002/eap.2026 (PMC7078931; doi:10.1002/eap.2026)
Supplement: Supplementary file 2 [file EAP-30-e02026-s002.zip › Strickfaden_et_al_Dataset.csv]

SurveyID	SurveyNo	SurveyOrder	Method	ExpLevel	PriObs	SecObs	DetectedBy	ObservedID	TrueID	SecObsID	Error	Binom	FalseNeg
10sp_180sec_578	16	1	ISO	N	1	NA	1	dead	NA	NA	NA	NA	NA
10sp_180sec_578	16	1	ISO	N	1	NA	1	dead	NA	NA	NA	NA	NA
10sp_180sec_578	16	1	ISO	N	1	NA	1	dead	NA	NA	NA	NA	NA
10sp_180sec_578	16	1	ISO	N	1	NA	1	dead	NA	NA	NA	NA	NA
10sp_180sec_578	16	1	ISO	N	1	NA	1	dead	NA	NA	NA	NA	NA
10sp_180sec_578	16	1	ISO	N	1	NA	1	dead	NA	NA	NA	NA	NA
10sp_180sec_578	16	1	ISO	N	1	NA	1	dead	NA	NA	NA	NA	NA
10sp_180sec_578	16	1	ISO	N	1	NA	1	dead	NA	NA	NA	NA	NA
10sp_180sec_578	16	1	ISO	N	1	NA	1	dead	LBCU	NA	NA	NA	NA
10sp_180sec_578	16	1	ISO	N	1	NA	1	dead	HOLA	NA	NA	NA	NA
10sp_180sec_578	16	1	ISO	N	1	NA	1	KILL	NA	NA	FP	1	HOLA
10sp_180sec_578	16	1	ISO	N	1	NA	1	dead	NA	NA	NA	NA	NA
10sp_180sec_578	16	1	ISO	N	1	NA	1	dead	SAVS	NA	NA	NA	NA
10sp_180sec_578	16	1	ISO	N	1	NA	1	dead	SAVS	NA	NA	NA	NA
10sp_180sec_578	16	1	ISO	N	1	NA	1	BHCO	NA	NA	FP	1	LARB
10sp_180sec_578	16	1	ISO	N	1	NA	1	dead	LARB	NA	NA	NA	NA
10sp_180sec_578	16	1	ISO	N	1	NA	1	BRSP	NA	NA	FP	1	LARB
10sp_180sec_578	16	1	ISO	N	1	NA	1	dead	NA	NA	NA	NA	NA
10sp_180sec_578	16	1	ISO	N	1	NA	1	dead	NA	NA	NA	NA	NA
10sp_180sec_578	16	1	ISO	N	1	NA	1	BRSP	MCLO	NA	FP	1	MCLO
10sp_180sec_578	16	1	ISO	N	1	NA	1	dead	VESP	NA	NA	NA	NA
10sp_180sec_578	16	1	ISO	N	1	NA	1	KILL	LBCU	NA	FP	1	LBCU
10sp_180sec_578	16	1	ISO	N	1	NA	1	dead	NA	NA	NA	NA	NA
10sp_180sec_578	16	1	ISO	N	1	NA	1	dead	NA	NA	NA	NA	NA
10sp_180sec_578	16	1	ISO	N	1	NA	1	BHCO	BHCO	NA	TP	0	NA
10sp_180sec_578	16	1	ISO	N	1	NA	1	dead	NA	NA	NA	NA	NA
10sp_180sec_578	16	1	ISO	N	1	NA	1	dead	NA	NA	NA	NA	NA
10sp_180sec_578	16	1	ISO	N	1	NA	1	BHCO	BHCO	NA	TP	0	NA
10sp_180sec_578	16	1	ISO	N	1	NA	1	dead	NA	NA	NA	NA	NA
10sp_180sec_578	16	1	ISO	N	1	NA	1	dead	NA	NA	NA	NA	NA
10sp_180sec_578	16	1	ISO	N	1	NA	1	dead	NA	NA	NA	NA	NA
10sp_180sec_578	16	1	ISO	N	1	NA	1	dead	NA	NA	NA	NA	NA
10sp_180sec_578	16	1	ISO	N	1	NA	1	dead	NA	NA	NA	NA	NA
10sp_180sec_578	16	1	ISO	N	1	NA	1	dead	NA	NA	NA	NA	NA
10sp_180sec_578	16	1	ISO	N	1	NA	1	dead	NA	NA	NA	NA	NA
10sp_180sec_578	16	1	ISO	N	1	NA	1	dead	NA	NA	NA	NA	NA
10sp_180sec_578	16	1	ISO	N	1	NA	1	dead	NA	NA	NA	NA	NA
10sp_180sec_578	16	1	ISO	N	1	NA	1	dead	BHCO	NA	NA	NA	NA
10sp_180sec_578	16	1	ISO	N	1	NA	1	BHCO	NA	NA	TP	0	NA
10sp_180sec_578	16	1	ISO	N	1	NA	1	dead	BRSP	NA	NA	NA	NA
10sp_180sec_578	16	1	ISO	N	1	NA	1	BRSP	VESP	NA	TP	0	NA
10sp_180sec_578	16	1	ISO	N	1	NA	1	dead	NA	NA	NA	NA	NA
10sp_180sec_578	16	1	ISO	N	1	NA	1	WEME	NA	NA	TP	0	NA
10sp_180sec_578	16	1	ISO	N	1	NA	1	dead	WEME	NA	NA	NA	NA
10sp_180sec_578	16	1	ISO	N	1	NA	1	dead	BRSP	NA	NA	NA	NA
10sp_180sec_578	16	1	ISO	N	1	NA	1	VESP	SAVS	NA	FP	1	SAVS
10sp_180sec_578	16	1	ISO	N	1	NA	1	VESP	NA	NA	FP	1	BRSP
10sp_180sec_578	16	1	ISO	N	1	NA	1	dead	BRSP	NA	NA	NA	NA
10sp_180sec_578	16	1	ISO	N	1	NA	1	dead	NA	NA	NA	NA	NA
10sp_180sec_578	16	1	ISO	N	1	NA	1	dead	NA	NA	NA	NA	NA
10sp_180sec_578	16	1	ISO	N	1	NA	1	dead	NA	NA	NA	NA	NA
10sp_180sec_578	16	1	ISO	N	1	NA	1	dead	NA	NA	NA	NA	NA
10sp_180sec_578	16	1	ISO	N	1	NA	1	dead	NA	NA	NA	NA	NA
10sp_180sec_578	16	1	ISO	N	1	NA	1	dead	NA	NA	NA	NA	NA
10sp_180sec_578	16	1	ISO	N	1	NA	1	KILL	NA	NA	TP	0	NA
10sp_180sec_578	16	1	ISO	N	1	NA	1	dead	KILL	NA	NA	NA	NA
10sp_180sec_578	16	1	ISO	N	1	NA	1	dead	NA	NA	NA	NA	NA
10sp_180sec_578	16	1	ISO	N	1	NA	1	MCLO	BRSP	NA	FP	1	BRSP
10sp_180sec_578	16	1	ISO	N	1	NA	1	dead	NA	NA	NA	NA	NA
10sp_180sec_578	16	1	ISO	N	1	NA	1	dead	NA	NA	NA	NA	NA
10sp_180sec_539	17	2	ISO	N	1	NA	1	HOLA	VESP	NA	FP	1	VESP
10sp_180sec_539	17	2	ISO	N	1	NA	1	dead	NA	NA	NA	NA	NA
10sp_180sec_539	17	2	ISO	N	1	NA	1	dead	NA	NA	NA	NA	NA
10sp_180sec_539	17	2	ISO	N	1	NA	1	HOLA	VESP	NA	FP	1	VESP
10sp_180sec_539	17	2	ISO	N	1	NA	1	dead	VESP	NA	NA	NA	NA
10sp_180sec_539	17	2	ISO	N	1	NA	1	dead	BHCO	NA	NA	NA	NA
10sp_180sec_539	17	2	ISO	N	1	NA	1	BHCO	NA	NA	TP	0	NA
10sp_180sec_539	17	2	ISO	N	1	NA	1	dead	NA	NA	NA	NA	NA
10sp_180sec_539	17	2	ISO	N	1	NA	1	dead	NA	NA	NA	NA	NA
10sp_180sec_539	17	2	ISO	N	1	NA	1	BHCO	BHCO	NA	TP	0	NA
10sp_180sec_539	17	2	ISO	N	1	NA	1	dead	NA	NA	NA	NA	NA
10sp_180sec_539	17	2	ISO	N	1	NA	1	dead	NA	NA	NA	NA	NA
10sp_180sec_539	17	2	ISO	N	1	NA	1	dead	NA	NA	NA	NA	NA
10sp_180sec_539	17	2	ISO	N	1	NA	1	KILL	KILL	NA	TP	0	NA
10sp_180sec_539	17	2	ISO	N	1	NA	1	VESP	NA	NA	FP	1	LBCU
10sp_180sec_539	17	2	ISO	N	1	NA	1	dead	LBCU	NA	NA	NA	NA
10sp_180sec_539	17	2	ISO	N	1	NA	1	LARB	LARB	NA	TP	0	NA
10sp_180sec_539	17	2	ISO	N	1	NA	1	dead	NA	NA	NA	NA	NA
10sp_180sec_539	17	2	ISO	N	1	NA	1	dead	NA	NA	NA	NA	NA
10sp_180sec_539	17	2	ISO	N	1	NA	1	dead	NA	NA	NA	NA	NA
10sp_180sec_539	17	2	ISO	N	1	NA	1	dead	NA	NA	NA	NA	NA
10sp_180sec_539	17	2	ISO	N	1	NA	1	dead	NA	NA	NA	NA	NA
10sp_180sec_539	17	2	ISO	N	1	NA	1	dead	NA	NA	NA	NA	NA
10sp_180sec_539	17	2	ISO	N	1	NA	1	dead	NA	NA	NA	NA	NA
10sp_180sec_539	17	2	ISO	N	1	NA	1	dead	NA	NA	NA	NA	NA
10sp_180sec_539	17	2	ISO	N	1	NA	1	dead	HOLA	NA	NA	NA	NA
10sp_180sec_539	17	2	ISO	N	1	NA	1	HOLA	NA	NA	TP	0	NA
10sp_180sec_539	17	2	ISO	N	1	NA	1	dead	HOLA	NA	NA	NA	NA
10sp_180sec_539	17	2	ISO	N	1	NA	1	BRSP	BRSP	NA	TP	0	NA
10sp_180sec_539	17	2	ISO	N	1	NA	1	dead	WEME	NA	NA	NA	NA
10sp_180sec_539	17	2	ISO	N	1	NA	1	MCLO	NA	NA	FP	1	WEME
10sp_180sec_539	17	2	ISO	N	1	NA	1	dead	WEME	NA	NA	NA	NA
10sp_180sec_539	17	2	ISO	N	1	NA	1	dead	NA	NA	NA	NA	NA
10sp_180sec_539	17	2	ISO	N	1	NA	1	dead	NA	NA	NA	NA	NA
10sp_180sec_539	17	2	ISO	N	1	NA	1	KILL	NA	NA	FP	1	LBCU
10sp_180sec_539	17	2	ISO	N	1	NA	1	dead	LBCU	NA	NA	NA	NA
10sp_180sec_539	17	2	ISO	N	1	NA	1	dead	NA	NA	NA	NA	NA
10sp_180sec_539	17	2	ISO	N	1	NA	1	dead	NA	NA	NA	NA	NA
10sp_180sec_539	17	2	ISO	N	1	NA	1	dead	NA	NA	NA	NA	NA
10sp_180sec_539	17	2	ISO	N	1	NA	1	dead	NA	NA	NA	NA	NA
10sp_180sec_539	17	2	ISO	N	1	NA	1	dead	LBCU	NA	NA	NA	NA
10sp_180sec_539	17	2	ISO	N	1	NA	1	KILL	MCLO	NA	FP	1	MCLO
10sp_180sec_539	17	2	ISO	N	1	NA	1	HOLA	NA	NA	FP	1	BHCO
10sp_180sec_539	17	2	ISO	N	1	NA	1	BHCO	BHCO	NA	TP	0	NA
10sp_180sec_539	17	2	ISO	N	1	NA	1	dead	NA	NA	NA	NA	NA
10sp_180sec_539	17	2	ISO	N	1	NA	1	dead	MCLO	NA	NA	NA	NA
10sp_180sec_539	17	2	ISO	N	1	NA	1	HOLA	NA	NA	FP	1	MCLO
10sp_180sec_539	17	2	ISO	N	1	NA	1	dead	NA	NA	NA	NA	NA
10sp_180sec_539	17	2	ISO	N	1	NA	1	dead	NA	NA	NA	NA	NA
10sp_180sec_539	17	2	ISO	N	1	NA	1	dead	NA	NA	NA	NA	NA
10sp_180sec_539	17	2	ISO	N	1	NA	1	BRSP	NA	NA	TP	0	NA
10sp_180sec_539	17	2	ISO	N	1	NA	1	dead	BRSP	NA	NA	NA	NA
10sp_180sec_539	17	2	ISO	N	1	NA	1	dead	NA	NA	NA	NA	NA
10sp_180sec_539	17	2	ISO	N	1	NA	1	dead	NA	NA	NA	NA	NA
10sp_180sec_539	17	2	ISO	N	1	NA	1	dead	NA	NA	NA	NA	NA
10sp_180sec_539	17	2	ISO	N	1	NA	1	dead	NA	NA	NA	NA	NA
10sp_180sec_539	17	2	ISO	N	1	NA	1	dead	NA	NA	NA	NA	NA
10sp_180sec_539	17	2	ISO	N	1	NA	1	SAVS	SAVS	NA	TP	0	NA
10sp_180sec_539	17	2	ISO	N	1	NA	1	dead	NA	NA	NA	NA	NA
10sp_180sec_539	17	2	ISO	N	1	NA	1	dead	NA	NA	NA	NA	NA
10sp_180sec_749	31	3	ISO	N	1	NA	1	dead	NA	NA	NA	NA	NA
10sp_180sec_749	31	3	ISO	N	1	NA	1	dead	NA	NA	NA	NA	NA
10sp_180sec_749	31	3	ISO	N	1	NA	1	dead	NA	NA	NA	NA	NA
10sp_180sec_749	31	3	ISO	N	1	NA	1	dead	NA	NA	NA	NA	NA
10sp_180sec_749	31	3	ISO	N	1	NA	1	dead	NA	NA	NA	NA	NA
10sp_180sec_749	31	3	ISO	N	1	NA	1	dead	NA	NA	NA	NA	NA
10sp_180sec_749	31	3	ISO	N	1	NA	1	dead	NA	NA	NA	NA	NA
10sp_180sec_749	31	3	ISO	N	1	NA	1	dead	NA	NA	NA	NA	NA
10sp_180sec_749	31	3	ISO	N	1	NA	1	dead	VESP	NA	NA	NA	NA
10sp_180sec_749	31	3	ISO	N	1	NA	1	dead	MCLO	NA	NA	NA	NA
10sp_180sec_749	31	3	ISO	N	1	NA	1	MCLO	NA	NA	TP	0	NA
10sp_180sec_749	31	3	ISO	N	1	NA	1	dead	NA	NA	NA	NA	NA
10sp_180sec_749	31	3	ISO	N	1	NA	1	LARB	LARB	NA	TP	0	NA
10sp_180sec_749	31	3	ISO	N	1	NA	1	dead	NA	NA	NA	NA	NA
10sp_180sec_749	31	3	ISO	N	1	NA	1	dead	NA	NA	NA	NA	NA
10sp_180sec_749	31	3	ISO	N	1	NA	1	dead	NA	NA	NA	NA	NA
10sp_180sec_749	31	3	ISO	N	1	NA	1	dead	NA	NA	NA	NA	NA
10sp_180sec_749	31	3	ISO	N	1	NA	1	dead	NA	NA	NA	NA	NA
10sp_180sec_749	31	3	ISO	N	1	NA	1	dead	NA	NA	NA	NA	NA
10sp_180sec_749	31	3	ISO	N	1	NA	1	dead	NA	NA	NA	NA	NA
10sp_180sec_749	31	3	ISO	N	1	NA	1	BHCO	BHCO	NA	TP	0	NA
10sp_180sec_749	31	3	ISO	N	1	NA	1	VESP	BRSP	NA	FP	1	BRSP
10sp_180sec_749	31	3	ISO	N	1	NA	1	dead	NA	NA	NA	NA	NA
10sp_180sec_749	31	3	ISO	N	1	NA	1	dead	LBCU	NA	NA	NA	NA
10sp_180sec_749	31	3	ISO	N	1	NA	1	KILL	NA	NA	FP	1	LBCU
10sp_180sec_749	31	3	ISO	N	1	NA	1	dead	NA	NA	NA	NA	NA
10sp_180sec_749	31	3	ISO	N	1	NA	1	dead	NA	NA	NA	NA	NA
10sp_180sec_749	31	3	ISO	N	1	NA	1	dead	NA	NA	NA	NA	NA
10sp_180sec_749	31	3	ISO	N	1	NA	1	dead	NA	NA	NA	NA	NA
10sp_180sec_749	31	3	ISO	N	1	NA	1	dead	NA	NA	NA	NA	NA
10sp_180sec_749	31	3	ISO	N	1	NA	1	dead	NA	NA	NA	NA	NA
10sp_180sec_749	31	3	ISO	N	1	NA	1	dead	NA	NA	NA	NA	NA
10sp_180sec_749	31	3	ISO	N	1	NA	1	dead	NA	NA	NA	NA	NA
10sp_180sec_749	31	3	ISO	N	1	NA	1	dead	NA	NA	NA	NA	NA
10sp_180sec_749	31	3	ISO	N	1	NA	1	dead	NA	NA	NA	NA	NA
10sp_180sec_749	31	3	ISO	N	1	NA	1	HOLA	HOLA	NA	TP	0	NA
10sp_180sec_749	31	3	ISO	N	1	NA	1	dead	NA	NA	NA	NA	NA
10sp_180sec_749	31	3	ISO	N	1	NA	1	dead	NA	NA	NA	NA	NA
10sp_180sec_749	31	3	ISO	N	1	NA	1	dead	NA	NA	NA	NA	NA
10sp_180sec_749	31	3	ISO	N	1	NA	1	dead	NA	NA	NA	NA	NA
10sp_180sec_749	31	3	ISO	N	1	NA	1	dead	NA	NA	NA	NA	NA
10sp_180sec_749	31	3	ISO	N	1	NA	1	SAVS	SAVS	NA	TP	0	NA
10sp_180sec_749	31	3	ISO	N	1	NA	1	dead	NA	NA	NA	NA	NA
10sp_180sec_749	31	3	ISO	N	1	NA	1	dead	NA	NA	NA	NA	NA
10sp_180sec_749	31	3	ISO	N	1	NA	1	dead	NA	NA	NA	NA	NA
10sp_180sec_749	31	3	ISO	N	1	NA	1	dead	NA	NA	NA	NA	NA
10sp_180sec_749	31	3	ISO	N	1	NA	1	dead	NA	NA	NA	NA	NA
10sp_180sec_749	31	3	ISO	N	1	NA	1	dead	NA	NA	NA	NA	NA
10sp_180sec_749	31	3	ISO	N	1	NA	1	dead	NA	NA	NA	NA	NA
10sp_180sec_749	31	3	ISO	N	1	NA	1	dead	NA	NA	NA	NA	NA
10sp_180sec_749	31	3	ISO	N	1	NA	1	HOLA	NA	NA	FP	1	VESP
10sp_180sec_749	31	3	ISO	N	1	NA	1	VESP	VESP	NA	TP	0	NA
10sp_180sec_749	31	3	ISO	N	1	NA	1	KILL	BRSP	NA	TP	0	NA
10sp_180sec_749	31	3	ISO	N	1	NA	1	dead	KILL	NA	NA	NA	NA
10sp_180sec_749	31	3	ISO	N	1	NA	1	VESP	NA	NA	TP	0	NA
10sp_180sec_749	31	3	ISO	N	1	NA	1	WEME	VESP	NA	TP	0	NA
10sp_180sec_749	31	3	ISO	N	1	NA	1	dead	WEME	NA	NA	NA	NA
10sp_180sec_749	31	3	ISO	N	1	NA	1	dead	NA	NA	NA	NA	NA
10sp_180sec_749	31	3	ISO	N	1	NA	1	dead	NA	NA	NA	NA	NA
10sp_180sec_749	31	3	ISO	N	1	NA	1	WEME	WEME	NA	TP	0	NA
10sp_180sec_871	32	4	ISO	N	1	NA	1	dead	NA	NA	NA	NA	NA
10sp_180sec_871	32	4	ISO	N	1	NA	1	BHCO	BHCO	NA	TP	0	NA
10sp_180sec_871	32	4	ISO	N	1	NA	1	dead	NA	NA	NA	NA	NA
10sp_180sec_871	32	4	ISO	N	1	NA	1	dead	NA	NA	NA	NA	NA
10sp_180sec_871	32	4	ISO	N	1	NA	1	dead	NA	NA	NA	NA	NA
10sp_180sec_871	32	4	ISO	N	1	NA	1	dead	NA	NA	NA	NA	NA
10sp_180sec_871	32	4	ISO	N	1	NA	1	dead	NA	NA	NA	NA	NA
10sp_180sec_871	32	4	ISO	N	1	NA	1	KILL	LBCU	NA	FP	1	LBCU
10sp_180sec_871	32	4	ISO	N	1	NA	1	dead	NA	NA	NA	NA	NA
10sp_180sec_871	32	4	ISO	N	1	NA	1	SAVS	SAVS	NA	TP	0	NA
10sp_180sec_871	32	4	ISO	N	1	NA	1	dead	NA	NA	NA	NA	NA
10sp_180sec_871	32	4	ISO	N	1	NA	1	dead	NA	NA	NA	NA	NA
10sp_180sec_871	32	4	ISO	N	1	NA	1	dead	WEME	NA	NA	NA	NA
10sp_180sec_871	32	4	ISO	N	1	NA	1	dead	NA	NA	NA	NA	NA
10sp_180sec_871	32	4	ISO	N	1	NA	1	WEME	NA	NA	FP	1	NA
10sp_180sec_871	32	4	ISO	N	1	NA	1	dead	NA	NA	NA	NA	NA
10sp_180sec_871	32	4	ISO	N	1	NA	1	BRSP	VESP	NA	FP	1	VESP
10sp_180sec_871	32	4	ISO	N	1	NA	1	dead	NA	NA	NA	NA	NA
10sp_180sec_871	32	4	ISO	N	1	NA	1	dead	NA	NA	NA	NA	NA
10sp_180sec_871	32	4	ISO	N	1	NA	1	dead	NA	NA	NA	NA	NA
10sp_180sec_871	32	4	ISO	N	1	NA	1	dead	NA	NA	NA	NA	NA
10sp_180sec_871	32	4	ISO	N	1	NA	1	dead	NA	NA	NA	NA	NA
10sp_180sec_871	32	4	ISO	N	1	NA	1	dead	NA	NA	NA	NA	NA
10sp_180sec_871	32	4	ISO	N	1	NA	1	dead	NA	NA	NA	NA	NA
10sp_180sec_871	32	4	ISO	N	1	NA	1	BRSP	NA	NA	FP	1	VESP
10sp_180sec_871	32	4	ISO	N	1	NA	1	dead	VESP	NA	NA	NA	NA
10sp_180sec_871	32	4	ISO	N	1	NA	1	dead	NA	NA	NA	NA	NA
10sp_180sec_871	32	4	ISO	N	1	NA	1	dead	NA	NA	NA	NA	NA
10sp_180sec_871	32	4	ISO	N	1	NA	1	dead	NA	NA	NA	NA	NA
10sp_180sec_871	32	4	ISO	N	1	NA	1	dead	NA	NA	NA	NA	NA
10sp_180sec_871	32	4	ISO	N	1	NA	1	dead	NA	NA	NA	NA	NA
10sp_180sec_871	32	4	ISO	N	1	NA	1	dead	NA	NA	NA	NA	NA
10sp_180sec_871	32	4	ISO	N	1	NA	1	dead	NA	NA	NA	NA	NA
10sp_180sec_871	32	4	ISO	N	1	NA	1	dead	NA	NA	NA	NA	NA
10sp_180sec_871	32	4	ISO	N	1	NA	1	dead	NA	NA	NA	NA	NA
10sp_180sec_871	32	4	ISO	N	1	NA	1	dead	NA	NA	NA	NA	NA
10sp_180sec_871	32	4	ISO	N	1	NA	1	dead	NA	NA	NA	NA	NA
10sp_180sec_871	32	4	ISO	N	1	NA	1	dead	NA	NA	NA	NA	NA
10sp_180sec_871	32	4	ISO	N	1	NA	1	dead	NA	NA	NA	NA	NA
10sp_180sec_871	32	4	ISO	N	1	NA	1	VESP	BRSP	NA	FP	1	BRSP
10sp_180sec_871	32	4	ISO	N	1	NA	1	BHCO	MCLO	NA	TP	0	NA
10sp_180sec_871	32	4	ISO	N	1	NA	1	BHCO	BHCO	NA	TP	0	NA
10sp_180sec_871	32	4	ISO	N	1	NA	1	dead	NA	NA	NA	NA	NA
10sp_180sec_871	32	4	ISO	N	1	NA	1	KILL	KILL	NA	TP	0	NA
10sp_180sec_871	32	4	ISO	N	1	NA	1	dead	NA	NA	NA	NA	NA
10sp_180sec_871	32	4	ISO	N	1	NA	1	dead	NA	NA	NA	NA	NA
10sp_180sec_871	32	4	ISO	N	1	NA	1	dead	NA	NA	NA	NA	NA
10sp_180sec_871	32	4	ISO	N	1	NA	1	dead	NA	NA	NA	NA	NA
10sp_180sec_871	32	4	ISO	N	1	NA	1	HOLA	HOLA	NA	TP	0	NA
10sp_180sec_871	32	4	ISO	N	1	NA	1	LBCU	LBCU	NA	TP	0	NA
10sp_180sec_871	32	4	ISO	N	1	NA	1	dead	NA	NA	NA	NA	NA
10sp_180sec_871	32	4	ISO	N	1	NA	1	dead	VESP	NA	NA	NA	NA
10sp_180sec_871	32	4	ISO	N	1	NA	1	BRSP	NA	NA	FP	1	LARB
10sp_180sec_871	32	4	ISO	N	1	NA	1	dead	LARB	NA	NA	NA	NA
10sp_180sec_871	32	4	ISO	N	1	NA	1	LARB	NA	NA	TP	0	NA
10sp_180sec_871	32	4	ISO	N	1	NA	1	dead	LARB	NA	NA	NA	NA
10sp_180sec_871	32	4	ISO	N	1	NA	1	dead	NA	NA	NA	NA	NA
10sp_180sec_871	32	4	ISO	N	1	NA	1	dead	NA	NA	NA	NA	NA
10sp_180sec_871	32	4	ISO	N	1	NA	1	dead	NA	NA	NA	NA	NA
10sp_180sec_871	32	4	ISO	N	1	NA	1	dead	NA	NA	NA	NA	NA
10sp_180sec_540	33	5	ISO	N	1	NA	1	KILL	NA	NA	FP	1	LBCU
10sp_180sec_540	33	5	ISO	N	1	NA	1	dead	LBCU	NA	NA	NA	NA
10sp_180sec_540	33	5	ISO	N	1	NA	1	dead	NA	NA	NA	NA	NA
10sp_180sec_540	33	5	ISO	N	1	NA	1	dead	NA	NA	NA	NA	NA
10sp_180sec_540	33	5	ISO	N	1	NA	1	SAVS	SAVS	NA	TP	0	NA
10sp_180sec_540	33	5	ISO	N	1	NA	1	BHCO	BHCO	NA	TP	0	NA
10sp_180sec_540	33	5	ISO	N	1	NA	1	dead	NA	NA	NA	NA	NA
10sp_180sec_540	33	5	ISO	N	1	NA	1	HOLA	HOLA	NA	TP	0	NA
10sp_180sec_540	33	5	ISO	N	1	NA	1	HOLA	MCLO	NA	TP	0	NA
10sp_180sec_540	33	5	ISO	N	1	NA	1	dead	KILL	NA	NA	NA	NA
10sp_180sec_540	33	5	ISO	N	1	NA	1	LBCU	NA	NA	FP	1	KILL
10sp_180sec_540	33	5	ISO	N	1	NA	1	dead	NA	NA	NA	NA	NA
10sp_180sec_540	33	5	ISO	N	1	NA	1	dead	NA	NA	NA	NA	NA
10sp_180sec_540	33	5	ISO	N	1	NA	1	HOLA	HOLA	NA	TP	0	NA
10sp_180sec_540	33	5	ISO	N	1	NA	1	dead	NA	NA	NA	NA	NA
10sp_180sec_540	33	5	ISO	N	1	NA	1	dead	NA	NA	NA	NA	NA
10sp_180sec_540	33	5	ISO	N	1	NA	1	dead	NA	NA	NA	NA	NA
10sp_180sec_540	33	5	ISO	N	1	NA	1	KILL	LBCU	NA	FP	1	LBCU
10sp_180sec_540	33	5	ISO	N	1	NA	1	KILL	NA	NA	FP	1	LBCU
10sp_180sec_540	33	5	ISO	N	1	NA	1	dead	LBCU	NA	NA	NA	NA
10sp_180sec_540	33	5	ISO	N	1	NA	1	dead	NA	NA	NA	NA	NA
10sp_180sec_540	33	5	ISO	N	1	NA	1	dead	NA	NA	NA	NA	NA
10sp_180sec_540	33	5	ISO	N	1	NA	1	dead	NA	NA	NA	NA	NA
10sp_180sec_540	33	5	ISO	N	1	NA	1	LARB	NA	NA	TP	0	NA
10sp_180sec_540	33	5	ISO	N	1	NA	1	dead	LARB	NA	NA	NA	NA
10sp_180sec_540	33	5	ISO	N	1	NA	1	LARB	NA	NA	TP	0	NA
10sp_180sec_540	33	5	ISO	N	1	NA	1	dead	NA	NA	NA	NA	NA
10sp_180sec_540	33	5	ISO	N	1	NA	1	KILL	KILL	NA	TP	0	NA
10sp_180sec_540	33	5	ISO	N	1	NA	1	dead	NA	NA	NA	NA	NA
10sp_180sec_540	33	5	ISO	N	1	NA	1	dead	NA	NA	NA	NA	NA
10sp_180sec_540	33	5	ISO	N	1	NA	1	dead	NA	NA	NA	NA	NA
10sp_180sec_540	33	5	ISO	N	1	NA	1	BHCO	MCLO	NA	FP	1	MCLO
10sp_180sec_540	33	5	ISO	N	1	NA	1	dead	NA	NA	NA	NA	NA
10sp_180sec_540	33	5	ISO	N	1	NA	1	dead	NA	NA	NA	NA	NA
10sp_180sec_540	33	5	ISO	N	1	NA	1	dead	NA	NA	NA	NA	NA
10sp_180sec_540	33	5	ISO	N	1	NA	1	dead	NA	NA	NA	NA	NA
10sp_180sec_540	33	5	ISO	N	1	NA	1	dead	NA	NA	NA	NA	NA
10sp_180sec_540	33	5	ISO	N	1	NA	1	dead	NA	NA	NA	NA	NA
10sp_180sec_540	33	5	ISO	N	1	NA	1	HOLA	NA	NA	FP	1	MCLO
10sp_180sec_540	33	5	ISO	N	1	NA	1	dead	MCLO	NA	NA	NA	NA
10sp_180sec_540	33	5	ISO	N	1	NA	1	dead	NA	NA	NA	NA	NA
10sp_180sec_540	33	5	ISO	N	1	NA	1	dead	NA	NA	NA	NA	NA
10sp_180sec_540	33	5	ISO	N	1	NA	1	dead	NA	NA	NA	NA	NA
10sp_180sec_540	33	5	ISO	N	1	NA	1	dead	NA	NA	NA	NA	NA
10sp_180sec_540	33	5	ISO	N	1	NA	1	dead	NA	NA	NA	NA	NA
10sp_180sec_540	33	5	ISO	N	1	NA	1	dead	NA	NA	NA	NA	NA
10sp_180sec_540	33	5	ISO	N	1	NA	1	MCLO	NA	NA	FP	1	BRSP
10sp_180sec_540	33	5	ISO	N	1	NA	1	dead	BRSP	NA	NA	NA	NA
10sp_180sec_540	33	5	ISO	N	1	NA	1	dead	BHCO	NA	NA	NA	NA
10sp_180sec_540	33	5	ISO	N	1	NA	1	BHCO	VESP	NA	TP	0	NA
10sp_180sec_540	33	5	ISO	N	1	NA	1	dead	NA	NA	NA	NA	NA
10sp_180sec_540	33	5	ISO	N	1	NA	1	BRSP	BHCO	NA	FP	1	BHCO
10sp_180sec_540	33	5	ISO	N	1	NA	1	BHCO	NA	NA	TP	0	NA
10sp_180sec_540	33	5	ISO	N	1	NA	1	dead	NA	NA	NA	NA	NA
10sp_180sec_540	33	5	ISO	N	1	NA	1	dead	NA	NA	NA	NA	NA
10sp_180sec_540	33	5	ISO	N	1	NA	1	dead	NA	NA	NA	NA	NA
10sp_180sec_540	33	5	ISO	N	1	NA	1	dead	NA	NA	NA	NA	NA
10sp_180sec_540	33	5	ISO	N	1	NA	1	dead	NA	NA	NA	NA	NA
10sp_180sec_540	33	5	ISO	N	1	NA	1	dead	NA	NA	NA	NA	NA
10sp_180sec_540	33	5	ISO	N	1	NA	1	WEME	WEME	NA	TP	0	NA
10sp_180sec_170	37	6	ISO	N	1	NA	1	dead	NA	NA	NA	NA	NA
10sp_180sec_170	37	6	ISO	N	1	NA	1	dead	NA	NA	NA	NA	NA
10sp_180sec_170	37	6	ISO	N	1	NA	1	dead	NA	NA	NA	NA	NA
10sp_180sec_170	37	6	ISO	N	1	NA	1	dead	NA	NA	NA	NA	NA
10sp_180sec_170	37	6	ISO	N	1	NA	1	dead	BRSP	NA	NA	NA	NA
10sp_180sec_170	37	6	ISO	N	1	NA	1	SAVS	NA	NA	FP	1	BRSP
10sp_180sec_170	37	6	ISO	N	1	NA	1	dead	NA	NA	NA	NA	NA
10sp_180sec_170	37	6	ISO	N	1	NA	1	dead	NA	NA	NA	NA	NA
10sp_180sec_170	37	6	ISO	N	1	NA	1	dead	NA	NA	NA	NA	NA
10sp_180sec_170	37	6	ISO	N	1	NA	1	dead	NA	NA	NA	NA	NA
10sp_180sec_170	37	6	ISO	N	1	NA	1	dead	NA	NA	NA	NA	NA
10sp_180sec_170	37	6	ISO	N	1	NA	1	dead	NA	NA	NA	NA	NA
10sp_180sec_170	37	6	ISO	N	1	NA	1	BRSP	VESP	NA	FP	1	VESP
10sp_180sec_170	37	6	ISO	N	1	NA	1	dead	NA	NA	NA	NA	NA
10sp_180sec_170	37	6	ISO	N	1	NA	1	dead	NA	NA	NA	NA	NA
10sp_180sec_170	37	6	ISO	N	1	NA	1	HOLA	MCLO	NA	FP	1	MCLO
10sp_180sec_170	37	6	ISO	N	1	NA	1	dead	NA	NA	NA	NA	NA
10sp_180sec_170	37	6	ISO	N	1	NA	1	dead	NA	NA	NA	NA	NA
10sp_180sec_170	37	6	ISO	N	1	NA	1	dead	NA	NA	NA	NA	NA
10sp_180sec_170	37	6	ISO	N	1	NA	1	KILL	LBCU	NA	FP	1	LBCU
10sp_180sec_170	37	6	ISO	N	1	NA	1	dead	NA	NA	NA	NA	NA
10sp_180sec_170	37	6	ISO	N	1	NA	1	dead	NA	NA	NA	NA	NA
10sp_180sec_170	37	6	ISO	N	1	NA	1	LBCU	NA	NA	FP	1	KILL
10sp_180sec_170	37	6	ISO	N	1	NA	1	dead	KILL	NA	NA	NA	NA
10sp_180sec_170	37	6	ISO	N	1	NA	1	dead	NA	NA	NA	NA	NA
10sp_180sec_170	37	6	ISO	N	1	NA	1	dead	NA	NA	NA	NA	NA
10sp_180sec_170	37	6	ISO	N	1	NA	1	dead	NA	NA	NA	NA	NA
10sp_180sec_170	37	6	ISO	N	1	NA	1	dead	NA	NA	NA	NA	NA
10sp_180sec_170	37	6	ISO	N	1	NA	1	SAVS	VESP	NA	FP	1	VESP
10sp_180sec_170	37	6	ISO	N	1	NA	1	KILL	LBCU	NA	FP	1	LBCU
10sp_180sec_170	37	6	ISO	N	1	NA	1	dead	NA	NA	NA	NA	NA
10sp_180sec_170	37	6	ISO	N	1	NA	1	KILL	LBCU	NA	FP	1	LBCU
10sp_180sec_170	37	6	ISO	N	1	NA	1	dead	WEME	NA	NA	NA	NA
10sp_180sec_170	37	6	ISO	N	1	NA	1	WEME	NA	NA	TP	0	NA
10sp_180sec_170	37	6	ISO	N	1	NA	1	WEME	NA	NA	TP	0	NA
10sp_180sec_170	37	6	ISO	N	1	NA	1	dead	WEME	NA	NA	NA	NA
10sp_180sec_170	37	6	ISO	N	1	NA	1	dead	NA	NA	NA	NA	NA
10sp_180sec_170	37	6	ISO	N	1	NA	1	BHCO	HOLA	NA	FP	1	HOLA
10sp_180sec_170	37	6	ISO	N	1	NA	1	dead	NA	NA	NA	NA	NA
10sp_180sec_170	37	6	ISO	N	1	NA	1	dead	NA	NA	NA	NA	NA
10sp_180sec_170	37	6	ISO	N	1	NA	1	dead	NA	NA	NA	NA	NA
10sp_180sec_170	37	6	ISO	N	1	NA	1	dead	KILL	NA	NA	NA	NA
10sp_180sec_170	37	6	ISO	N	1	NA	1	KILL	NA	NA	TP	0	NA
10sp_180sec_170	37	6	ISO	N	1	NA	1	dead	NA	NA	NA	NA	NA
10sp_180sec_170	37	6	ISO	N	1	NA	1	dead	NA	NA	NA	NA	NA
10sp_180sec_170	37	6	ISO	N	1	NA	1	SAVS	SAVS	NA	TP	0	NA
10sp_180sec_170	37	6	ISO	N	1	NA	1	dead	NA	NA	NA	NA	NA
10sp_180sec_170	37	6	ISO	N	1	NA	1	dead	NA	NA	NA	NA	NA
10sp_180sec_170	37	6	ISO	N	1	NA	1	dead	NA	NA	NA	NA	NA
10sp_180sec_170	37	6	ISO	N	1	NA	1	BHCO	BHCO	NA	TP	0	NA
10sp_180sec_170	37	6	ISO	N	1	NA	1	dead	NA	NA	NA	NA	NA
10sp_180sec_170	37	6	ISO	N	1	NA	1	dead	NA	NA	NA	NA	NA
10sp_180sec_170	37	6	ISO	N	1	NA	1	dead	NA	NA	NA	NA	NA
10sp_180sec_170	37	6	ISO	N	1	NA	1	dead	NA	NA	NA	NA	NA
10sp_180sec_170	37	6	ISO	N	1	NA	1	dead	NA	NA	NA	NA	NA
10sp_180sec_170	37	6	ISO	N	1	NA	1	dead	NA	NA	NA	NA	NA
10sp_180sec_170	37	6	ISO	N	1	NA	1	VESP	LARB	NA	FP	1	LARB
10sp_180sec_170	37	6	ISO	N	1	NA	1	dead	NA	NA	NA	NA	NA
10sp_180sec_170	37	6	ISO	N	1	NA	1	KILL	NA	NA	FP	1	LBCU
10sp_180sec_170	37	6	ISO	N	1	NA	1	dead	LBCU	NA	NA	NA	NA
10sp_180sec_152	38	7	ISO	N	1	NA	1	dead	NA	NA	NA	NA	NA
10sp_180sec_152	38	7	ISO	N	1	NA	1	dead	NA	NA	NA	NA	NA
10sp_180sec_152	38	7	ISO	N	1	NA	1	dead	NA	NA	NA	NA	NA
10sp_180sec_152	38	7	ISO	N	1	NA	1	dead	NA	NA	NA	NA	NA
10sp_180sec_152	38	7	ISO	N	1	NA	1	dead	NA	NA	NA	NA	NA
10sp_180sec_152	38	7	ISO	N	1	NA	1	SAVS	SAVS	NA	TP	0	NA
10sp_180sec_152	38	7	ISO	N	1	NA	1	dead	NA	NA	NA	NA	NA
10sp_180sec_152	38	7	ISO	N	1	NA	1	LARB	LARB	NA	TP	0	NA
10sp_180sec_152	38	7	ISO	N	1	NA	1	dead	NA	NA	NA	NA	NA
10sp_180sec_152	38	7	ISO	N	1	NA	1	dead	NA	NA	NA	NA	NA
10sp_180sec_152	38	7	ISO	N	1	NA	1	dead	NA	NA	NA	NA	NA
10sp_180sec_152	38	7	ISO	N	1	NA	1	dead	NA	NA	NA	NA	NA
10sp_180sec_152	38	7	ISO	N	1	NA	1	dead	NA	NA	NA	NA	NA
10sp_180sec_152	38	7	ISO	N	1	NA	1	KILL	KILL	NA	TP	0	NA
10sp_180sec_152	38	7	ISO	N	1	NA	1	dead	NA	NA	NA	NA	NA
10sp_180sec_152	38	7	ISO	N	1	NA	1	dead	KILL	NA	NA	NA	NA
10sp_180sec_152	38	7	ISO	N	1	NA	1	dead	NA	NA	NA	NA	NA
10sp_180sec_152	38	7	ISO	N	1	NA	1	dead	NA	NA	NA	NA	NA
10sp_180sec_152	38	7	ISO	N	1	NA	1	dead	NA	NA	NA	NA	NA
10sp_180sec_152	38	7	ISO	N	1	NA	1	dead	NA	NA	NA	NA	NA
10sp_180sec_152	38	7	ISO	N	1	NA	1	dead	NA	NA	NA	NA	NA
10sp_180sec_152	38	7	ISO	N	1	NA	1	dead	NA	NA	NA	NA	NA
10sp_180sec_152	38	7	ISO	N	1	NA	1	dead	NA	NA	NA	NA	NA
10sp_180sec_152	38	7	ISO	N	1	NA	1	dead	NA	NA	NA	NA	NA
10sp_180sec_152	38	7	ISO	N	1	NA	1	BRSP	VESP	NA	FP	1	VESP
10sp_180sec_152	38	7	ISO	N	1	NA	1	WEME	WEME	NA	TP	0	NA
10sp_180sec_152	38	7	ISO	N	1	NA	1	dead	NA	NA	NA	NA	NA
10sp_180sec_152	38	7	ISO	N	1	NA	1	BHCO	HOLA	NA	FP	1	HOLA
10sp_180sec_152	38	7	ISO	N	1	NA	1	HOLA	MCLO	NA	TP	0	NA
10sp_180sec_152	38	7	ISO	N	1	NA	1	dead	NA	NA	NA	NA	NA
10sp_180sec_152	38	7	ISO	N	1	NA	1	dead	NA	NA	NA	NA	NA
10sp_180sec_152	38	7	ISO	N	1	NA	1	dead	NA	NA	NA	NA	NA
10sp_180sec_152	38	7	ISO	N	1	NA	1	dead	BHCO	NA	NA	NA	NA
10sp_180sec_152	38	7	ISO	N	1	NA	1	BHCO	KILL	NA	TP	0	NA
10sp_180sec_152	38	7	ISO	N	1	NA	1	KILL	NA	NA	TP	0	NA
10sp_180sec_152	38	7	ISO	N	1	NA	1	dead	NA	NA	NA	NA	NA
10sp_180sec_152	38	7	ISO	N	1	NA	1	dead	NA	NA	NA	NA	NA
10sp_180sec_152	38	7	ISO	N	1	NA	1	dead	NA	NA	NA	NA	NA
10sp_180sec_152	38	7	ISO	N	1	NA	1	dead	NA	NA	NA	NA	NA
10sp_180sec_152	38	7	ISO	N	1	NA	1	dead	NA	NA	NA	NA	NA
10sp_180sec_152	38	7	ISO	N	1	NA	1	dead	NA	NA	NA	NA	NA
10sp_180sec_152	38	7	ISO	N	1	NA	1	dead	NA	NA	NA	NA	NA
10sp_180sec_152	38	7	ISO	N	1	NA	1	dead	NA	NA	NA	NA	NA
10sp_180sec_152	38	7	ISO	N	1	NA	1	LBCU	NA	NA	TP	0	NA
10sp_180sec_152	38	7	ISO	N	1	NA	1	dead	LBCU	NA	NA	NA	NA
10sp_180sec_152	38	7	ISO	N	1	NA	1	dead	BHCO	NA	NA	NA	NA
10sp_180sec_152	38	7	ISO	N	1	NA	1	BHCO	NA	NA	TP	0	NA
10sp_180sec_152	38	7	ISO	N	1	NA	1	dead	NA	NA	NA	NA	NA
10sp_180sec_152	38	7	ISO	N	1	NA	1	dead	NA	NA	NA	NA	NA
10sp_180sec_152	38	7	ISO	N	1	NA	1	VESP	BRSP	NA	FP	1	BRSP
10sp_180sec_152	38	7	ISO	N	1	NA	1	dead	NA	NA	NA	NA	NA
10sp_180sec_152	38	7	ISO	N	1	NA	1	dead	NA	NA	NA	NA	NA
10sp_180sec_152	38	7	ISO	N	1	NA	1	dead	NA	NA	NA	NA	NA
10sp_180sec_152	38	7	ISO	N	1	NA	1	dead	NA	NA	NA	NA	NA
10sp_180sec_152	38	7	ISO	N	1	NA	1	dead	NA	NA	NA	NA	NA
10sp_180sec_152	38	7	ISO	N	1	NA	1	dead	NA	NA	NA	NA	NA
10sp_180sec_152	38	7	ISO	N	1	NA	1	BRSP	VESP	NA	FP	1	VESP
10sp_180sec_152	38	7	ISO	N	1	NA	1	WEME	WEME	NA	TP	0	NA
10sp_180sec_152	38	7	ISO	N	1	NA	1	dead	NA	NA	NA	NA	NA
10sp_180sec_152	38	7	ISO	N	1	NA	1	dead	NA	NA	NA	NA	NA
10sp_180sec_138	39	8	ISO	N	1	NA	1	dead	NA	NA	NA	NA	NA
10sp_180sec_138	39	8	ISO	N	1	NA	1	dead	NA	NA	NA	NA	NA
10sp_180sec_138	39	8	ISO	N	1	NA	1	dead	NA	NA	NA	NA	NA
10sp_180sec_138	39	8	ISO	N	1	NA	1	dead	NA	NA	NA	NA	NA
10sp_180sec_138	39	8	ISO	N	1	NA	1	dead	NA	NA	NA	NA	NA
10sp_180sec_138	39	8	ISO	N	1	NA	1	dead	NA	NA	NA	NA	NA
10sp_180sec_138	39	8	ISO	N	1	NA	1	BRSP	NA	NA	FP	1	VESP
10sp_180sec_138	39	8	ISO	N	1	NA	1	dead	VESP	NA	NA	NA	NA
10sp_180sec_138	39	8	ISO	N	1	NA	1	dead	NA	NA	NA	NA	NA
10sp_180sec_138	39	8	ISO	N	1	NA	1	WEME	NA	NA	FP	1	NA
10sp_180sec_138	39	8	ISO	N	1	NA	1	dead	NA	NA	NA	NA	NA
10sp_180sec_138	39	8	ISO	N	1	NA	1	dead	WEME	NA	NA	NA	NA
10sp_180sec_138	39	8	ISO	N	1	NA	1	dead	NA	NA	NA	NA	NA
10sp_180sec_138	39	8	ISO	N	1	NA	1	dead	NA	NA	NA	NA	NA
10sp_180sec_138	39	8	ISO	N	1	NA	1	dead	NA	NA	NA	NA	NA
10sp_180sec_138	39	8	ISO	N	1	NA	1	dead	NA	NA	NA	NA	NA
10sp_180sec_138	39	8	ISO	N	1	NA	1	dead	NA	NA	NA	NA	NA
10sp_180sec_138	39	8	ISO	N	1	NA	1	dead	NA	NA	NA	NA	NA
10sp_180sec_138	39	8	ISO	N	1	NA	1	dead	NA	NA	NA	NA	NA
10sp_180sec_138	39	8	ISO	N	1	NA	1	HOLA	MCLO	NA	FP	1	MCLO
10sp_180sec_138	39	8	ISO	N	1	NA	1	BHCO	NA	NA	TP	0	NA
10sp_180sec_138	39	8	ISO	N	1	NA	1	dead	BHCO	NA	NA	NA	NA
10sp_180sec_138	39	8	ISO	N	1	NA	1	HOLA	NA	NA	FP	1	MCLO
10sp_180sec_138	39	8	ISO	N	1	NA	1	dead	MCLO	NA	NA	NA	NA
10sp_180sec_138	39	8	ISO	N	1	NA	1	dead	NA	NA	NA	NA	NA
10sp_180sec_138	39	8	ISO	N	1	NA	1	dead	NA	NA	NA	NA	NA
10sp_180sec_138	39	8	ISO	N	1	NA	1	dead	NA	NA	NA	NA	NA
10sp_180sec_138	39	8	ISO	N	1	NA	1	VESP	SAVS	NA	FP	1	SAVS
10sp_180sec_138	39	8	ISO	N	1	NA	1	BHCO	BHCO	NA	TP	0	NA
10sp_180sec_138	39	8	ISO	N	1	NA	1	BRSP	HOLA	NA	FP	1	HOLA
10sp_180sec_138	39	8	ISO	N	1	NA	1	dead	NA	NA	NA	NA	NA
10sp_180sec_138	39	8	ISO	N	1	NA	1	dead	NA	NA	NA	NA	NA
10sp_180sec_138	39	8	ISO	N	1	NA	1	HOLA	HOLA	NA	TP	0	NA
10sp_180sec_138	39	8	ISO	N	1	NA	1	dead	NA	NA	NA	NA	NA
10sp_180sec_138	39	8	ISO	N	1	NA	1	SAVS	NA	NA	TP	0	NA
10sp_180sec_138	39	8	ISO	N	1	NA	1	SAVS	SAVS	NA	TP	0	NA
10sp_180sec_138	39	8	ISO	N	1	NA	1	dead	SAVS	NA	NA	NA	NA
10sp_180sec_138	39	8	ISO	N	1	NA	1	dead	NA	NA	NA	NA	NA
10sp_180sec_138	39	8	ISO	N	1	NA	1	LBCU	NA	NA	TP	0	NA
10sp_180sec_138	39	8	ISO	N	1	NA	1	dead	LBCU	NA	NA	NA	NA
10sp_180sec_138	39	8	ISO	N	1	NA	1	dead	NA	NA	NA	NA	NA
10sp_180sec_138	39	8	ISO	N	1	NA	1	LARB	LARB	NA	TP	0	NA
10sp_180sec_138	39	8	ISO	N	1	NA	1	dead	NA	NA	NA	NA	NA
10sp_180sec_138	39	8	ISO	N	1	NA	1	KILL	KILL	NA	TP	0	NA
10sp_180sec_138	39	8	ISO	N	1	NA	1	BRSP	BRSP	NA	TP	0	NA
10sp_180sec_138	39	8	ISO	N	1	NA	1	dead	MCLO	NA	NA	NA	NA
10sp_180sec_138	39	8	ISO	N	1	NA	1	HOLA	NA	NA	FP	1	BHCO
10sp_180sec_138	39	8	ISO	N	1	NA	1	BHCO	BHCO	NA	TP	0	NA
10sp_180sec_138	39	8	ISO	N	1	NA	1	dead	MCLO	NA	NA	NA	NA
10sp_180sec_138	39	8	ISO	N	1	NA	1	HOLA	NA	NA	FP	1	MCLO
10sp_180sec_138	39	8	ISO	N	1	NA	1	dead	NA	NA	NA	NA	NA
10sp_180sec_138	39	8	ISO	N	1	NA	1	dead	NA	NA	NA	NA	NA
10sp_180sec_138	39	8	ISO	N	1	NA	1	dead	NA	NA	NA	NA	NA
10sp_180sec_138	39	8	ISO	N	1	NA	1	dead	NA	NA	NA	NA	NA
10sp_180sec_138	39	8	ISO	N	1	NA	1	dead	NA	NA	NA	NA	NA
10sp_180sec_138	39	8	ISO	N	1	NA	1	dead	NA	NA	NA	NA	NA
10sp_180sec_138	39	8	ISO	N	1	NA	1	dead	NA	NA	NA	NA	NA
10sp_180sec_138	39	8	ISO	N	1	NA	1	BRSP	HOLA	NA	FP	1	HOLA
10sp_180sec_138	39	8	ISO	N	1	NA	1	dead	NA	NA	NA	NA	NA
10sp_180sec_138	39	8	ISO	N	1	NA	1	dead	NA	NA	NA	NA	NA
10sp_180sec_957	81	1	ISO	E	2	NA	2	WEME	WEME	NA	TP	0	NA
10sp_180sec_957	81	1	ISO	E	2	NA	2	dead	MCLO	NA	NA	NA	NA
10sp_180sec_957	81	1	ISO	E	2	NA	2	HOLA	NA	NA	FP	1	MCLO
10sp_180sec_957	81	1	ISO	E	2	NA	2	dead	NA	NA	NA	NA	NA
10sp_180sec_957	81	1	ISO	E	2	NA	2	LARB	LARB	NA	TP	0	NA
10sp_180sec_957	81	1	ISO	E	2	NA	2	dead	NA	NA	NA	NA	NA
10sp_180sec_957	81	1	ISO	E	2	NA	2	WEME	NA	NA	TP	0	NA
10sp_180sec_957	81	1	ISO	E	2	NA	2	dead	WEME	NA	NA	NA	NA
10sp_180sec_957	81	1	ISO	E	2	NA	2	dead	NA	NA	NA	NA	NA
10sp_180sec_957	81	1	ISO	E	2	NA	2	dead	NA	NA	NA	NA	NA
10sp_180sec_957	81	1	ISO	E	2	NA	2	dead	NA	NA	NA	NA	NA
10sp_180sec_957	81	1	ISO	E	2	NA	2	dead	NA	NA	NA	NA	NA
10sp_180sec_957	81	1	ISO	E	2	NA	2	dead	NA	NA	NA	NA	NA
10sp_180sec_957	81	1	ISO	E	2	NA	2	dead	NA	NA	NA	NA	NA
10sp_180sec_957	81	1	ISO	E	2	NA	2	dead	NA	NA	NA	NA	NA
10sp_180sec_957	81	1	ISO	E	2	NA	2	BRSP	BRSP	NA	TP	0	NA
10sp_180sec_957	81	1	ISO	E	2	NA	2	WEME	WEME	NA	TP	0	NA
10sp_180sec_957	81	1	ISO	E	2	NA	2	dead	NA	NA	NA	NA	NA
10sp_180sec_957	81	1	ISO	E	2	NA	2	dead	NA	NA	NA	NA	NA
10sp_180sec_957	81	1	ISO	E	2	NA	2	dead	NA	NA	NA	NA	NA
10sp_180sec_957	81	1	ISO	E	2	NA	2	dead	NA	NA	NA	NA	NA
10sp_180sec_957	81	1	ISO	E	2	NA	2	HOLA	MCLO	NA	FP	1	MCLO
10sp_180sec_957	81	1	ISO	E	2	NA	2	HOLA	NA	NA	TP	0	NA
10sp_180sec_957	81	1	ISO	E	2	NA	2	dead	HOLA	NA	NA	NA	NA
10sp_180sec_957	81	1	ISO	E	2	NA	2	dead	NA	NA	NA	NA	NA
10sp_180sec_957	81	1	ISO	E	2	NA	2	dead	NA	NA	NA	NA	NA
10sp_180sec_957	81	1	ISO	E	2	NA	2	dead	NA	NA	NA	NA	NA
10sp_180sec_957	81	1	ISO	E	2	NA	2	dead	NA	NA	NA	NA	NA
10sp_180sec_957	81	1	ISO	E	2	NA	2	dead	SAVS	NA	NA	NA	NA
10sp_180sec_957	81	1	ISO	E	2	NA	2	HOLA	HOLA	NA	TP	0	NA
10sp_180sec_957	81	1	ISO	E	2	NA	2	dead	NA	NA	NA	NA	NA
10sp_180sec_957	81	1	ISO	E	2	NA	2	dead	NA	NA	NA	NA	NA
10sp_180sec_957	81	1	ISO	E	2	NA	2	dead	NA	NA	NA	NA	NA
10sp_180sec_957	81	1	ISO	E	2	NA	2	dead	NA	NA	NA	NA	NA
10sp_180sec_957	81	1	ISO	E	2	NA	2	dead	NA	NA	NA	NA	NA
10sp_180sec_957	81	1	ISO	E	2	NA	2	dead	BHCO	NA	NA	NA	NA
10sp_180sec_957	81	1	ISO	E	2	NA	2	dead	LBCU	NA	NA	NA	NA
10sp_180sec_957	81	1	ISO	E	2	NA	2	BHCO	NA	NA	FP	1	LBCU
10sp_180sec_957	81	1	ISO	E	2	NA	2	LBCU	NA	NA	TP	0	NA
10sp_180sec_957	81	1	ISO	E	2	NA	2	LBCU	LBCU	NA	TP	0	NA
10sp_180sec_957	81	1	ISO	E	2	NA	2	dead	NA	NA	NA	NA	NA
10sp_180sec_957	81	1	ISO	E	2	NA	2	dead	NA	NA	NA	NA	NA
10sp_180sec_957	81	1	ISO	E	2	NA	2	dead	NA	NA	NA	NA	NA
10sp_180sec_957	81	1	ISO	E	2	NA	2	BHCO	BHCO	NA	TP	0	NA
10sp_180sec_957	81	1	ISO	E	2	NA	2	WEME	NA	NA	TP	0	NA
10sp_180sec_957	81	1	ISO	E	2	NA	2	dead	WEME	NA	NA	NA	NA
10sp_180sec_957	81	1	ISO	E	2	NA	2	dead	NA	NA	NA	NA	NA
10sp_180sec_957	81	1	ISO	E	2	NA	2	dead	NA	NA	NA	NA	NA
10sp_180sec_957	81	1	ISO	E	2	NA	2	dead	NA	NA	NA	NA	NA
10sp_180sec_957	81	1	ISO	E	2	NA	2	BRSP	BRSP	NA	TP	0	NA
10sp_180sec_957	81	1	ISO	E	2	NA	2	dead	NA	NA	NA	NA	NA
10sp_180sec_957	81	1	ISO	E	2	NA	2	VESP	NA	NA	TP	0	NA
10sp_180sec_957	81	1	ISO	E	2	NA	2	dead	VESP	NA	NA	NA	NA
10sp_180sec_957	81	1	ISO	E	2	NA	2	dead	NA	NA	NA	NA	NA
10sp_180sec_957	81	1	ISO	E	2	NA	2	dead	NA	NA	NA	NA	NA
10sp_180sec_957	81	1	ISO	E	2	NA	2	dead	NA	NA	NA	NA	NA
10sp_180sec_957	81	1	ISO	E	2	NA	2	dead	NA	NA	NA	NA	NA
10sp_180sec_957	81	1	ISO	E	2	NA	2	dead	NA	NA	NA	NA	NA
10sp_180sec_957	81	1	ISO	E	2	NA	2	KILL	NA	NA	TP	0	NA
10sp_180sec_957	81	1	ISO	E	2	NA	2	dead	KILL	NA	NA	NA	NA
10sp_180sec_428	82	2	ISO	E	2	NA	2	dead	NA	NA	NA	NA	NA
10sp_180sec_428	82	2	ISO	E	2	NA	2	dead	NA	NA	NA	NA	NA
10sp_180sec_428	82	2	ISO	E	2	NA	2	dead	NA	NA	NA	NA	NA
10sp_180sec_428	82	2	ISO	E	2	NA	2	MCLO	MCLO	NA	TP	0	NA
10sp_180sec_428	82	2	ISO	E	2	NA	2	LARB	LARB	NA	TP	0	NA
10sp_180sec_428	82	2	ISO	E	2	NA	2	dead	NA	NA	NA	NA	NA
10sp_180sec_428	82	2	ISO	E	2	NA	2	dead	NA	NA	NA	NA	NA
10sp_180sec_428	82	2	ISO	E	2	NA	2	VESP	NA	NA	TP	0	NA
10sp_180sec_428	82	2	ISO	E	2	NA	2	dead	VESP	NA	NA	NA	NA
10sp_180sec_428	82	2	ISO	E	2	NA	2	dead	NA	NA	NA	NA	NA
10sp_180sec_428	82	2	ISO	E	2	NA	2	dead	NA	NA	NA	NA	NA
10sp_180sec_428	82	2	ISO	E	2	NA	2	dead	NA	NA	NA	NA	NA
10sp_180sec_428	82	2	ISO	E	2	NA	2	dead	LBCU	NA	NA	NA	NA
10sp_180sec_428	82	2	ISO	E	2	NA	2	LBCU	SAVS	NA	TP	0	NA
10sp_180sec_428	82	2	ISO	E	2	NA	2	SAVS	NA	NA	TP	0	NA
10sp_180sec_428	82	2	ISO	E	2	NA	2	dead	NA	NA	NA	NA	NA
10sp_180sec_428	82	2	ISO	E	2	NA	2	dead	MCLO	NA	NA	NA	NA
10sp_180sec_428	82	2	ISO	E	2	NA	2	MCLO	NA	NA	TP	0	NA
10sp_180sec_428	82	2	ISO	E	2	NA	2	dead	NA	NA	NA	NA	NA
10sp_180sec_428	82	2	ISO	E	2	NA	2	WEME	WEME	NA	TP	0	NA
10sp_180sec_428	82	2	ISO	E	2	NA	2	dead	NA	NA	NA	NA	NA
10sp_180sec_428	82	2	ISO	E	2	NA	2	dead	NA	NA	NA	NA	NA
10sp_180sec_428	82	2	ISO	E	2	NA	2	dead	NA	NA	NA	NA	NA
10sp_180sec_428	82	2	ISO	E	2	NA	2	dead	NA	NA	NA	NA	NA
10sp_180sec_428	82	2	ISO	E	2	NA	2	dead	NA	NA	NA	NA	NA
10sp_180sec_428	82	2	ISO	E	2	NA	2	dead	SAVS	NA	NA	NA	NA
10sp_180sec_428	82	2	ISO	E	2	NA	2	VESP	NA	NA	FP	1	SAVS
10sp_180sec_428	82	2	ISO	E	2	NA	2	dead	NA	NA	NA	NA	NA
10sp_180sec_428	82	2	ISO	E	2	NA	2	BHCO	NA	NA	TP	0	NA
10sp_180sec_428	82	2	ISO	E	2	NA	2	dead	BHCO	NA	NA	NA	NA
10sp_180sec_428	82	2	ISO	E	2	NA	2	dead	NA	NA	NA	NA	NA
10sp_180sec_428	82	2	ISO	E	2	NA	2	dead	NA	NA	NA	NA	NA
10sp_180sec_428	82	2	ISO	E	2	NA	2	dead	NA	NA	NA	NA	NA
10sp_180sec_428	82	2	ISO	E	2	NA	2	dead	NA	NA	NA	NA	NA
10sp_180sec_428	82	2	ISO	E	2	NA	2	dead	NA	NA	NA	NA	NA
10sp_180sec_428	82	2	ISO	E	2	NA	2	dead	NA	NA	NA	NA	NA
10sp_180sec_428	82	2	ISO	E	2	NA	2	dead	NA	NA	NA	NA	NA
10sp_180sec_428	82	2	ISO	E	2	NA	2	dead	NA	NA	NA	NA	NA
10sp_180sec_428	82	2	ISO	E	2	NA	2	MCLO	NA	NA	TP	0	NA
10sp_180sec_428	82	2	ISO	E	2	NA	2	dead	MCLO	NA	NA	NA	NA
10sp_180sec_428	82	2	ISO	E	2	NA	2	BRSP	BRSP	NA	TP	0	NA
10sp_180sec_428	82	2	ISO	E	2	NA	2	dead	NA	NA	NA	NA	NA
10sp_180sec_428	82	2	ISO	E	2	NA	2	dead	NA	NA	NA	NA	NA
10sp_180sec_428	82	2	ISO	E	2	NA	2	dead	NA	NA	NA	NA	NA
10sp_180sec_428	82	2	ISO	E	2	NA	2	dead	NA	NA	NA	NA	NA
10sp_180sec_428	82	2	ISO	E	2	NA	2	dead	NA	NA	NA	NA	NA
10sp_180sec_428	82	2	ISO	E	2	NA	2	dead	NA	NA	NA	NA	NA
10sp_180sec_428	82	2	ISO	E	2	NA	2	dead	NA	NA	NA	NA	NA
10sp_180sec_428	82	2	ISO	E	2	NA	2	dead	NA	NA	NA	NA	NA
10sp_180sec_428	82	2	ISO	E	2	NA	2	dead	NA	NA	NA	NA	NA
10sp_180sec_428	82	2	ISO	E	2	NA	2	HOLA	NA	NA	TP	0	NA
10sp_180sec_428	82	2	ISO	E	2	NA	2	dead	HOLA	NA	NA	NA	NA
10sp_180sec_428	82	2	ISO	E	2	NA	2	dead	NA	NA	NA	NA	NA
10sp_180sec_428	82	2	ISO	E	2	NA	2	dead	NA	NA	NA	NA	NA
10sp_180sec_428	82	2	ISO	E	2	NA	2	dead	NA	NA	NA	NA	NA
10sp_180sec_428	82	2	ISO	E	2	NA	2	dead	NA	NA	NA	NA	NA
10sp_180sec_428	82	2	ISO	E	2	NA	2	dead	NA	NA	NA	NA	NA
10sp_180sec_428	82	2	ISO	E	2	NA	2	KILL	KILL	NA	TP	0	NA
10sp_180sec_428	82	2	ISO	E	2	NA	2	LARB	NA	NA	TP	0	NA
10sp_180sec_428	82	2	ISO	E	2	NA	2	dead	LARB	NA	NA	NA	NA
10sp_180sec_726	83	3	ISO	E	2	NA	2	VESP	VESP	NA	TP	0	NA
10sp_180sec_726	83	3	ISO	E	2	NA	2	KILL	KILL	NA	TP	0	NA
10sp_180sec_726	83	3	ISO	E	2	NA	2	dead	NA	NA	NA	NA	NA
10sp_180sec_726	83	3	ISO	E	2	NA	2	SAVS	NA	NA	TP	0	NA
10sp_180sec_726	83	3	ISO	E	2	NA	2	dead	SAVS	NA	NA	NA	NA
10sp_180sec_726	83	3	ISO	E	2	NA	2	dead	NA	NA	NA	NA	NA
10sp_180sec_726	83	3	ISO	E	2	NA	2	dead	NA	NA	NA	NA	NA
10sp_180sec_726	83	3	ISO	E	2	NA	2	dead	NA	NA	NA	NA	NA
10sp_180sec_726	83	3	ISO	E	2	NA	2	dead	NA	NA	NA	NA	NA
10sp_180sec_726	83	3	ISO	E	2	NA	2	dead	NA	NA	NA	NA	NA
10sp_180sec_726	83	3	ISO	E	2	NA	2	LBCU	NA	NA	TP	0	NA
10sp_180sec_726	83	3	ISO	E	2	NA	2	dead	LBCU	NA	NA	NA	NA
10sp_180sec_726	83	3	ISO	E	2	NA	2	dead	NA	NA	NA	NA	NA
10sp_180sec_726	83	3	ISO	E	2	NA	2	dead	NA	NA	NA	NA	NA
10sp_180sec_726	83	3	ISO	E	2	NA	2	dead	NA	NA	NA	NA	NA
10sp_180sec_726	83	3	ISO	E	2	NA	2	dead	NA	NA	NA	NA	NA
10sp_180sec_726	83	3	ISO	E	2	NA	2	dead	NA	NA	NA	NA	NA
10sp_180sec_726	83	3	ISO	E	2	NA	2	BHCO	BHCO	NA	TP	0	NA
10sp_180sec_726	83	3	ISO	E	2	NA	2	dead	NA	NA	NA	NA	NA
10sp_180sec_726	83	3	ISO	E	2	NA	2	WEME	NA	NA	TP	0	NA
10sp_180sec_726	83	3	ISO	E	2	NA	2	dead	WEME	NA	NA	NA	NA
10sp_180sec_726	83	3	ISO	E	2	NA	2	dead	NA	NA	NA	NA	NA
10sp_180sec_726	83	3	ISO	E	2	NA	2	dead	NA	NA	NA	NA	NA
10sp_180sec_726	83	3	ISO	E	2	NA	2	dead	NA	NA	NA	NA	NA
10sp_180sec_726	83	3	ISO	E	2	NA	2	KILL	KILL	NA	TP	0	NA
10sp_180sec_726	83	3	ISO	E	2	NA	2	dead	NA	NA	NA	NA	NA
10sp_180sec_726	83	3	ISO	E	2	NA	2	BHCO	NA	NA	TP	0	NA
10sp_180sec_726	83	3	ISO	E	2	NA	2	dead	BHCO	NA	NA	NA	NA
10sp_180sec_726	83	3	ISO	E	2	NA	2	dead	NA	NA	NA	NA	NA
10sp_180sec_726	83	3	ISO	E	2	NA	2	MCLO	NA	NA	FP	1	NA
10sp_180sec_726	83	3	ISO	E	2	NA	2	HOLA	NA	NA	FP	1	MCLO
10sp_180sec_726	83	3	ISO	E	2	NA	2	dead	MCLO	NA	NA	NA	NA
10sp_180sec_726	83	3	ISO	E	2	NA	2	dead	HOLA	NA	NA	NA	NA
10sp_180sec_726	83	3	ISO	E	2	NA	2	dead	WEME	NA	NA	NA	NA
10sp_180sec_726	83	3	ISO	E	2	NA	2	dead	NA	NA	NA	NA	NA
10sp_180sec_726	83	3	ISO	E	2	NA	2	dead	NA	NA	NA	NA	NA
10sp_180sec_726	83	3	ISO	E	2	NA	2	dead	NA	NA	NA	NA	NA
10sp_180sec_726	83	3	ISO	E	2	NA	2	dead	NA	NA	NA	NA	NA
10sp_180sec_726	83	3	ISO	E	2	NA	2	dead	NA	NA	NA	NA	NA
10sp_180sec_726	83	3	ISO	E	2	NA	2	dead	NA	NA	NA	NA	NA
10sp_180sec_726	83	3	ISO	E	2	NA	2	dead	NA	NA	NA	NA	NA
10sp_180sec_726	83	3	ISO	E	2	NA	2	dead	NA	NA	NA	NA	NA
10sp_180sec_726	83	3	ISO	E	2	NA	2	dead	NA	NA	NA	NA	NA
10sp_180sec_726	83	3	ISO	E	2	NA	2	dead	NA	NA	NA	NA	NA
10sp_180sec_726	83	3	ISO	E	2	NA	2	BHCO	BHCO	NA	TP	0	NA
10sp_180sec_726	83	3	ISO	E	2	NA	2	dead	NA	NA	NA	NA	NA
10sp_180sec_726	83	3	ISO	E	2	NA	2	dead	NA	NA	NA	NA	NA
10sp_180sec_726	83	3	ISO	E	2	NA	2	SAVS	SAVS	NA	TP	0	NA
10sp_180sec_726	83	3	ISO	E	2	NA	2	dead	NA	NA	NA	NA	NA
10sp_180sec_726	83	3	ISO	E	2	NA	2	dead	NA	NA	NA	NA	NA
10sp_180sec_726	83	3	ISO	E	2	NA	2	BRSP	NA	NA	TP	0	NA
10sp_180sec_726	83	3	ISO	E	2	NA	2	dead	BRSP	NA	NA	NA	NA
10sp_180sec_726	83	3	ISO	E	2	NA	2	dead	NA	NA	NA	NA	NA
10sp_180sec_726	83	3	ISO	E	2	NA	2	dead	NA	NA	NA	NA	NA
10sp_180sec_726	83	3	ISO	E	2	NA	2	dead	NA	NA	NA	NA	NA
10sp_180sec_726	83	3	ISO	E	2	NA	2	LBCU	LBCU	NA	TP	0	NA
10sp_180sec_726	83	3	ISO	E	2	NA	2	dead	NA	NA	NA	NA	NA
10sp_180sec_726	83	3	ISO	E	2	NA	2	dead	NA	NA	NA	NA	NA
10sp_180sec_726	83	3	ISO	E	2	NA	2	dead	NA	NA	NA	NA	NA
10sp_180sec_726	83	3	ISO	E	2	NA	2	dead	NA	NA	NA	NA	NA
10sp_180sec_245	84	4	ISO	E	2	NA	2	BRSP	BRSP	NA	TP	0	NA
10sp_180sec_245	84	4	ISO	E	2	NA	2	BRSP	BRSP	NA	TP	0	NA
10sp_180sec_245	84	4	ISO	E	2	NA	2	VESP	NA	NA	TP	0	NA
10sp_180sec_245	84	4	ISO	E	2	NA	2	dead	VESP	NA	NA	NA	NA
10sp_180sec_245	84	4	ISO	E	2	NA	2	BRSP	BRSP	NA	TP	0	NA
10sp_180sec_245	84	4	ISO	E	2	NA	2	dead	NA	NA	NA	NA	NA
10sp_180sec_245	84	4	ISO	E	2	NA	2	dead	NA	NA	NA	NA	NA
10sp_180sec_245	84	4	ISO	E	2	NA	2	dead	NA	NA	NA	NA	NA
10sp_180sec_245	84	4	ISO	E	2	NA	2	dead	NA	NA	NA	NA	NA
10sp_180sec_245	84	4	ISO	E	2	NA	2	BHCO	BHCO	NA	TP	0	NA
10sp_180sec_245	84	4	ISO	E	2	NA	2	dead	NA	NA	NA	NA	NA
10sp_180sec_245	84	4	ISO	E	2	NA	2	HOLA	HOLA	NA	TP	0	NA
10sp_180sec_245	84	4	ISO	E	2	NA	2	HOLA	HOLA	NA	TP	0	NA
10sp_180sec_245	84	4	ISO	E	2	NA	2	dead	NA	NA	NA	NA	NA
10sp_180sec_245	84	4	ISO	E	2	NA	2	dead	NA	NA	NA	NA	NA
10sp_180sec_245	84	4	ISO	E	2	NA	2	dead	NA	NA	NA	NA	NA
10sp_180sec_245	84	4	ISO	E	2	NA	2	WEME	WEME	NA	TP	0	NA
10sp_180sec_245	84	4	ISO	E	2	NA	2	dead	NA	NA	NA	NA	NA
10sp_180sec_245	84	4	ISO	E	2	NA	2	BRSP	NA	NA	TP	0	NA
10sp_180sec_245	84	4	ISO	E	2	NA	2	dead	BRSP	NA	NA	NA	NA
10sp_180sec_245	84	4	ISO	E	2	NA	2	VESP	VESP	NA	TP	0	NA
10sp_180sec_245	84	4	ISO	E	2	NA	2	dead	NA	NA	NA	NA	NA
10sp_180sec_245	84	4	ISO	E	2	NA	2	dead	NA	NA	NA	NA	NA
10sp_180sec_245	84	4	ISO	E	2	NA	2	dead	NA	NA	NA	NA	NA
10sp_180sec_245	84	4	ISO	E	2	NA	2	MCLO	MCLO	NA	TP	0	NA
10sp_180sec_245	84	4	ISO	E	2	NA	2	dead	BHCO	NA	NA	NA	NA
10sp_180sec_245	84	4	ISO	E	2	NA	2	BHCO	NA	NA	TP	0	NA
10sp_180sec_245	84	4	ISO	E	2	NA	2	SAVS	SAVS	NA	TP	0	NA
10sp_180sec_245	84	4	ISO	E	2	NA	2	LARB	LARB	NA	TP	0	NA
10sp_180sec_245	84	4	ISO	E	2	NA	2	SAVS	SAVS	NA	TP	0	NA
10sp_180sec_245	84	4	ISO	E	2	NA	2	dead	NA	NA	NA	NA	NA
10sp_180sec_245	84	4	ISO	E	2	NA	2	dead	NA	NA	NA	NA	NA
10sp_180sec_245	84	4	ISO	E	2	NA	2	dead	NA	NA	NA	NA	NA
10sp_180sec_245	84	4	ISO	E	2	NA	2	dead	NA	NA	NA	NA	NA
10sp_180sec_245	84	4	ISO	E	2	NA	2	dead	NA	NA	NA	NA	NA
10sp_180sec_245	84	4	ISO	E	2	NA	2	WEME	WEME	NA	TP	0	NA
10sp_180sec_245	84	4	ISO	E	2	NA	2	dead	NA	NA	NA	NA	NA
10sp_180sec_245	84	4	ISO	E	2	NA	2	dead	NA	NA	NA	NA	NA
10sp_180sec_245	84	4	ISO	E	2	NA	2	WEME	NA	NA	TP	0	NA
10sp_180sec_245	84	4	ISO	E	2	NA	2	dead	WEME	NA	NA	NA	NA
10sp_180sec_245	84	4	ISO	E	2	NA	2	dead	NA	NA	NA	NA	NA
10sp_180sec_245	84	4	ISO	E	2	NA	2	dead	NA	NA	NA	NA	NA
10sp_180sec_245	84	4	ISO	E	2	NA	2	VESP	NA	NA	TP	0	NA
10sp_180sec_245	84	4	ISO	E	2	NA	2	dead	VESP	NA	NA	NA	NA
10sp_180sec_245	84	4	ISO	E	2	NA	2	dead	NA	NA	NA	NA	NA
10sp_180sec_245	84	4	ISO	E	2	NA	2	dead	NA	NA	NA	NA	NA
10sp_180sec_245	84	4	ISO	E	2	NA	2	dead	NA	NA	NA	NA	NA
10sp_180sec_245	84	4	ISO	E	2	NA	2	VESP	NA	NA	TP	0	NA
10sp_180sec_245	84	4	ISO	E	2	NA	2	dead	VESP	NA	NA	NA	NA
10sp_180sec_245	84	4	ISO	E	2	NA	2	LBCU	LBCU	NA	TP	0	NA
10sp_180sec_245	84	4	ISO	E	2	NA	2	KILL	NA	NA	TP	0	NA
10sp_180sec_245	84	4	ISO	E	2	NA	2	dead	KILL	NA	NA	NA	NA
10sp_180sec_245	84	4	ISO	E	2	NA	2	dead	NA	NA	NA	NA	NA
10sp_180sec_245	84	4	ISO	E	2	NA	2	dead	NA	NA	NA	NA	NA
10sp_180sec_245	84	4	ISO	E	2	NA	2	dead	NA	NA	NA	NA	NA
10sp_180sec_245	84	4	ISO	E	2	NA	2	dead	NA	NA	NA	NA	NA
10sp_180sec_245	84	4	ISO	E	2	NA	2	dead	NA	NA	NA	NA	NA
10sp_180sec_245	84	4	ISO	E	2	NA	2	dead	NA	NA	NA	NA	NA
10sp_180sec_245	84	4	ISO	E	2	NA	2	dead	NA	NA	NA	NA	NA
10sp_180sec_245	84	4	ISO	E	2	NA	2	dead	NA	NA	NA	NA	NA
10sp_180sec_875	138	5	ISO	E	2	NA	2	dead	NA	NA	NA	NA	NA
10sp_180sec_875	138	5	ISO	E	2	NA	2	VESP	VESP	NA	TP	0	NA
10sp_180sec_875	138	5	ISO	E	2	NA	2	dead	NA	NA	NA	NA	NA
10sp_180sec_875	138	5	ISO	E	2	NA	2	dead	NA	NA	NA	NA	NA
10sp_180sec_875	138	5	ISO	E	2	NA	2	dead	NA	NA	NA	NA	NA
10sp_180sec_875	138	5	ISO	E	2	NA	2	dead	NA	NA	NA	NA	NA
10sp_180sec_875	138	5	ISO	E	2	NA	2	dead	NA	NA	NA	NA	NA
10sp_180sec_875	138	5	ISO	E	2	NA	2	dead	NA	NA	NA	NA	NA
10sp_180sec_875	138	5	ISO	E	2	NA	2	dead	NA	NA	NA	NA	NA
10sp_180sec_875	138	5	ISO	E	2	NA	2	dead	NA	NA	NA	NA	NA
10sp_180sec_875	138	5	ISO	E	2	NA	2	dead	NA	NA	NA	NA	NA
10sp_180sec_875	138	5	ISO	E	2	NA	2	dead	NA	NA	NA	NA	NA
10sp_180sec_875	138	5	ISO	E	2	NA	2	VESP	VESP	NA	TP	0	NA
10sp_180sec_875	138	5	ISO	E	2	NA	2	VESP	VESP	NA	TP	0	NA
10sp_180sec_875	138	5	ISO	E	2	NA	2	dead	NA	NA	NA	NA	NA
10sp_180sec_875	138	5	ISO	E	2	NA	2	dead	NA	NA	NA	NA	NA
10sp_180sec_875	138	5	ISO	E	2	NA	2	dead	NA	NA	NA	NA	NA
10sp_180sec_875	138	5	ISO	E	2	NA	2	dead	NA	NA	NA	NA	NA
10sp_180sec_875	138	5	ISO	E	2	NA	2	BRSP	NA	NA	TP	0	NA
10sp_180sec_875	138	5	ISO	E	2	NA	2	dead	BRSP	NA	NA	NA	NA
10sp_180sec_875	138	5	ISO	E	2	NA	2	dead	NA	NA	NA	NA	NA
10sp_180sec_875	138	5	ISO	E	2	NA	2	dead	NA	NA	NA	NA	NA
10sp_180sec_875	138	5	ISO	E	2	NA	2	dead	NA	NA	NA	NA	NA
10sp_180sec_875	138	5	ISO	E	2	NA	2	dead	NA	NA	NA	NA	NA
10sp_180sec_875	138	5	ISO	E	2	NA	2	BHCO	BHCO	NA	TP	0	NA
10sp_180sec_875	138	5	ISO	E	2	NA	2	dead	NA	NA	NA	NA	NA
10sp_180sec_875	138	5	ISO	E	2	NA	2	LBCU	NA	NA	TP	0	NA
10sp_180sec_875	138	5	ISO	E	2	NA	2	LARB	LBCU	NA	TP	0	NA
10sp_180sec_875	138	5	ISO	E	2	NA	2	dead	LARB	NA	NA	NA	NA
10sp_180sec_875	138	5	ISO	E	2	NA	2	dead	NA	NA	NA	NA	NA
10sp_180sec_875	138	5	ISO	E	2	NA	2	dead	NA	NA	NA	NA	NA
10sp_180sec_875	138	5	ISO	E	2	NA	2	dead	NA	NA	NA	NA	NA
10sp_180sec_875	138	5	ISO	E	2	NA	2	WEME	WEME	NA	TP	0	NA
10sp_180sec_875	138	5	ISO	E	2	NA	2	dead	VESP	NA	NA	NA	NA
10sp_180sec_875	138	5	ISO	E	2	NA	2	VESP	NA	NA	TP	0	NA
10sp_180sec_875	138	5	ISO	E	2	NA	2	dead	NA	NA	NA	NA	NA
10sp_180sec_875	138	5	ISO	E	2	NA	2	HOLA	HOLA	NA	TP	0	NA
10sp_180sec_875	138	5	ISO	E	2	NA	2	dead	NA	NA	NA	NA	NA
10sp_180sec_875	138	5	ISO	E	2	NA	2	dead	NA	NA	NA	NA	NA
10sp_180sec_875	138	5	ISO	E	2	NA	2	LBCU	LBCU	NA	TP	0	NA
10sp_180sec_875	138	5	ISO	E	2	NA	2	dead	NA	NA	NA	NA	NA
10sp_180sec_875	138	5	ISO	E	2	NA	2	dead	NA	NA	NA	NA	NA
10sp_180sec_875	138	5	ISO	E	2	NA	2	dead	NA	NA	NA	NA	NA
10sp_180sec_875	138	5	ISO	E	2	NA	2	SAVS	SAVS	NA	TP	0	NA
10sp_180sec_875	138	5	ISO	E	2	NA	2	dead	NA	NA	NA	NA	NA
10sp_180sec_875	138	5	ISO	E	2	NA	2	LARB	LARB	NA	TP	0	NA
10sp_180sec_875	138	5	ISO	E	2	NA	2	KILL	NA	NA	TP	0	NA
10sp_180sec_875	138	5	ISO	E	2	NA	2	dead	KILL	NA	NA	NA	NA
10sp_180sec_875	138	5	ISO	E	2	NA	2	dead	NA	NA	NA	NA	NA
10sp_180sec_875	138	5	ISO	E	2	NA	2	dead	NA	NA	NA	NA	NA
10sp_180sec_875	138	5	ISO	E	2	NA	2	dead	NA	NA	NA	NA	NA
10sp_180sec_875	138	5	ISO	E	2	NA	2	dead	NA	NA	NA	NA	NA
10sp_180sec_875	138	5	ISO	E	2	NA	2	dead	NA	NA	NA	NA	NA
10sp_180sec_875	138	5	ISO	E	2	NA	2	dead	MCLO	NA	NA	NA	NA
10sp_180sec_875	138	5	ISO	E	2	NA	2	MCLO	NA	NA	TP	0	NA
10sp_180sec_875	138	5	ISO	E	2	NA	2	dead	NA	NA	NA	NA	NA
10sp_180sec_875	138	5	ISO	E	2	NA	2	dead	NA	NA	NA	NA	NA
10sp_180sec_875	138	5	ISO	E	2	NA	2	dead	NA	NA	NA	NA	NA
10sp_180sec_875	138	5	ISO	E	2	NA	2	dead	NA	NA	NA	NA	NA
10sp_180sec_875	138	5	ISO	E	2	NA	2	dead	NA	NA	NA	NA	NA
10sp_180sec_740	139	6	ISO	E	2	NA	2	MCLO	MCLO	NA	TP	0	NA
10sp_180sec_740	139	6	ISO	E	2	NA	2	dead	NA	NA	NA	NA	NA
10sp_180sec_740	139	6	ISO	E	2	NA	2	dead	NA	NA	NA	NA	NA
10sp_180sec_740	139	6	ISO	E	2	NA	2	dead	NA	NA	NA	NA	NA
10sp_180sec_740	139	6	ISO	E	2	NA	2	dead	NA	NA	NA	NA	NA
10sp_180sec_740	139	6	ISO	E	2	NA	2	dead	NA	NA	NA	NA	NA
10sp_180sec_740	139	6	ISO	E	2	NA	2	dead	NA	NA	NA	NA	NA
10sp_180sec_740	139	6	ISO	E	2	NA	2	SAVS	SAVS	NA	TP	0	NA
10sp_180sec_740	139	6	ISO	E	2	NA	2	dead	NA	NA	NA	NA	NA
10sp_180sec_740	139	6	ISO	E	2	NA	2	dead	NA	NA	NA	NA	NA
10sp_180sec_740	139	6	ISO	E	2	NA	2	MCLO	NA	NA	TP	0	NA
10sp_180sec_740	139	6	ISO	E	2	NA	2	dead	MCLO	NA	NA	NA	NA
10sp_180sec_740	139	6	ISO	E	2	NA	2	dead	NA	NA	NA	NA	NA
10sp_180sec_740	139	6	ISO	E	2	NA	2	BHCO	BHCO	NA	TP	0	NA
10sp_180sec_740	139	6	ISO	E	2	NA	2	dead	NA	NA	NA	NA	NA
10sp_180sec_740	139	6	ISO	E	2	NA	2	dead	NA	NA	NA	NA	NA
10sp_180sec_740	139	6	ISO	E	2	NA	2	dead	NA	NA	NA	NA	NA
10sp_180sec_740	139	6	ISO	E	2	NA	2	dead	NA	NA	NA	NA	NA
10sp_180sec_740	139	6	ISO	E	2	NA	2	HOLA	NA	NA	TP	0	NA
10sp_180sec_740	139	6	ISO	E	2	NA	2	dead	HOLA	NA	NA	NA	NA
10sp_180sec_740	139	6	ISO	E	2	NA	2	dead	NA	NA	NA	NA	NA
10sp_180sec_740	139	6	ISO	E	2	NA	2	dead	NA	NA	NA	NA	NA
10sp_180sec_740	139	6	ISO	E	2	NA	2	dead	NA	NA	NA	NA	NA
10sp_180sec_740	139	6	ISO	E	2	NA	2	dead	NA	NA	NA	NA	NA
10sp_180sec_740	139	6	ISO	E	2	NA	2	VESP	VESP	NA	TP	0	NA
10sp_180sec_740	139	6	ISO	E	2	NA	2	dead	LBCU	NA	NA	NA	NA
10sp_180sec_740	139	6	ISO	E	2	NA	2	LBCU	NA	NA	TP	0	NA
10sp_180sec_740	139	6	ISO	E	2	NA	2	dead	NA	NA	NA	NA	NA
10sp_180sec_740	139	6	ISO	E	2	NA	2	BRSP	BRSP	NA	TP	0	NA
10sp_180sec_740	139	6	ISO	E	2	NA	2	dead	NA	NA	NA	NA	NA
10sp_180sec_740	139	6	ISO	E	2	NA	2	dead	NA	NA	NA	NA	NA
10sp_180sec_740	139	6	ISO	E	2	NA	2	dead	NA	NA	NA	NA	NA
10sp_180sec_740	139	6	ISO	E	2	NA	2	dead	NA	NA	NA	NA	NA
10sp_180sec_740	139	6	ISO	E	2	NA	2	HOLA	HOLA	NA	TP	0	NA
10sp_180sec_740	139	6	ISO	E	2	NA	2	dead	NA	NA	NA	NA	NA
10sp_180sec_740	139	6	ISO	E	2	NA	2	dead	NA	NA	NA	NA	NA
10sp_180sec_740	139	6	ISO	E	2	NA	2	dead	NA	NA	NA	NA	NA
10sp_180sec_740	139	6	ISO	E	2	NA	2	dead	NA	NA	NA	NA	NA
10sp_180sec_740	139	6	ISO	E	2	NA	2	dead	NA	NA	NA	NA	NA
10sp_180sec_740	139	6	ISO	E	2	NA	2	HOLA	HOLA	NA	TP	0	NA
10sp_180sec_740	139	6	ISO	E	2	NA	2	dead	NA	NA	NA	NA	NA
10sp_180sec_740	139	6	ISO	E	2	NA	2	dead	NA	NA	NA	NA	NA
10sp_180sec_740	139	6	ISO	E	2	NA	2	dead	NA	NA	NA	NA	NA
10sp_180sec_740	139	6	ISO	E	2	NA	2	dead	NA	NA	NA	NA	NA
10sp_180sec_740	139	6	ISO	E	2	NA	2	LARB	LARB	NA	TP	0	NA
10sp_180sec_740	139	6	ISO	E	2	NA	2	dead	BRSP	NA	NA	NA	NA
10sp_180sec_740	139	6	ISO	E	2	NA	2	BRSP	NA	NA	TP	0	NA
10sp_180sec_740	139	6	ISO	E	2	NA	2	dead	NA	NA	NA	NA	NA
10sp_180sec_740	139	6	ISO	E	2	NA	2	BRSP	BRSP	NA	TP	0	NA
10sp_180sec_740	139	6	ISO	E	2	NA	2	dead	NA	NA	NA	NA	NA
10sp_180sec_740	139	6	ISO	E	2	NA	2	dead	NA	NA	NA	NA	NA
10sp_180sec_740	139	6	ISO	E	2	NA	2	dead	NA	NA	NA	NA	NA
10sp_180sec_740	139	6	ISO	E	2	NA	2	WEME	WEME	NA	TP	0	NA
10sp_180sec_740	139	6	ISO	E	2	NA	2	dead	KILL	NA	NA	NA	NA
10sp_180sec_740	139	6	ISO	E	2	NA	2	KILL	NA	NA	TP	0	NA
10sp_180sec_740	139	6	ISO	E	2	NA	2	dead	NA	NA	NA	NA	NA
10sp_180sec_740	139	6	ISO	E	2	NA	2	dead	NA	NA	NA	NA	NA
10sp_180sec_740	139	6	ISO	E	2	NA	2	dead	NA	NA	NA	NA	NA
10sp_180sec_740	139	6	ISO	E	2	NA	2	BRSP	NA	NA	TP	0	NA
10sp_180sec_740	139	6	ISO	E	2	NA	2	dead	BRSP	NA	NA	NA	NA
10sp_180sec_169	140	7	ISO	E	2	NA	2	LBCU	LBCU	NA	TP	0	NA
10sp_180sec_169	140	7	ISO	E	2	NA	2	dead	NA	NA	NA	NA	NA
10sp_180sec_169	140	7	ISO	E	2	NA	2	SAVS	NA	NA	TP	0	NA
10sp_180sec_169	140	7	ISO	E	2	NA	2	dead	SAVS	NA	NA	NA	NA
10sp_180sec_169	140	7	ISO	E	2	NA	2	HOLA	HOLA	NA	TP	0	NA
10sp_180sec_169	140	7	ISO	E	2	NA	2	dead	NA	NA	NA	NA	NA
10sp_180sec_169	140	7	ISO	E	2	NA	2	dead	NA	NA	NA	NA	NA
10sp_180sec_169	140	7	ISO	E	2	NA	2	dead	NA	NA	NA	NA	NA
10sp_180sec_169	140	7	ISO	E	2	NA	2	WEME	WEME	NA	TP	0	NA
10sp_180sec_169	140	7	ISO	E	2	NA	2	VESP	VESP	NA	TP	0	NA
10sp_180sec_169	140	7	ISO	E	2	NA	2	dead	NA	NA	NA	NA	NA
10sp_180sec_169	140	7	ISO	E	2	NA	2	MCLO	MCLO	NA	TP	0	NA
10sp_180sec_169	140	7	ISO	E	2	NA	2	BHCO	BHCO	NA	TP	0	NA
10sp_180sec_169	140	7	ISO	E	2	NA	2	dead	NA	NA	NA	NA	NA
10sp_180sec_169	140	7	ISO	E	2	NA	2	dead	NA	NA	NA	NA	NA
10sp_180sec_169	140	7	ISO	E	2	NA	2	dead	NA	NA	NA	NA	NA
10sp_180sec_169	140	7	ISO	E	2	NA	2	dead	NA	NA	NA	NA	NA
10sp_180sec_169	140	7	ISO	E	2	NA	2	dead	NA	NA	NA	NA	NA
10sp_180sec_169	140	7	ISO	E	2	NA	2	LBCU	NA	NA	TP	0	NA
10sp_180sec_169	140	7	ISO	E	2	NA	2	BRSP	LBCU	NA	TP	0	NA
10sp_180sec_169	140	7	ISO	E	2	NA	2	dead	BRSP	NA	NA	NA	NA
10sp_180sec_169	140	7	ISO	E	2	NA	2	dead	NA	NA	NA	NA	NA
10sp_180sec_169	140	7	ISO	E	2	NA	2	dead	NA	NA	NA	NA	NA
10sp_180sec_169	140	7	ISO	E	2	NA	2	dead	NA	NA	NA	NA	NA
10sp_180sec_169	140	7	ISO	E	2	NA	2	WEME	WEME	NA	TP	0	NA
10sp_180sec_169	140	7	ISO	E	2	NA	2	dead	NA	NA	NA	NA	NA
10sp_180sec_169	140	7	ISO	E	2	NA	2	dead	NA	NA	NA	NA	NA
10sp_180sec_169	140	7	ISO	E	2	NA	2	dead	NA	NA	NA	NA	NA
10sp_180sec_169	140	7	ISO	E	2	NA	2	LBCU	LBCU	NA	TP	0	NA
10sp_180sec_169	140	7	ISO	E	2	NA	2	WEME	WEME	NA	TP	0	NA
10sp_180sec_169	140	7	ISO	E	2	NA	2	dead	NA	NA	NA	NA	NA
10sp_180sec_169	140	7	ISO	E	2	NA	2	dead	NA	NA	NA	NA	NA
10sp_180sec_169	140	7	ISO	E	2	NA	2	dead	NA	NA	NA	NA	NA
10sp_180sec_169	140	7	ISO	E	2	NA	2	dead	NA	NA	NA	NA	NA
10sp_180sec_169	140	7	ISO	E	2	NA	2	dead	NA	NA	NA	NA	NA
10sp_180sec_169	140	7	ISO	E	2	NA	2	dead	NA	NA	NA	NA	NA
10sp_180sec_169	140	7	ISO	E	2	NA	2	dead	NA	NA	NA	NA	NA
10sp_180sec_169	140	7	ISO	E	2	NA	2	dead	HOLA	NA	NA	NA	NA
10sp_180sec_169	140	7	ISO	E	2	NA	2	HOLA	NA	NA	TP	0	NA
10sp_180sec_169	140	7	ISO	E	2	NA	2	LARB	LARB	NA	TP	0	NA
10sp_180sec_169	140	7	ISO	E	2	NA	2	dead	NA	NA	NA	NA	NA
10sp_180sec_169	140	7	ISO	E	2	NA	2	dead	NA	NA	NA	NA	NA
10sp_180sec_169	140	7	ISO	E	2	NA	2	dead	NA	NA	NA	NA	NA
10sp_180sec_169	140	7	ISO	E	2	NA	2	dead	NA	NA	NA	NA	NA
10sp_180sec_169	140	7	ISO	E	2	NA	2	dead	NA	NA	NA	NA	NA
10sp_180sec_169	140	7	ISO	E	2	NA	2	dead	NA	NA	NA	NA	NA
10sp_180sec_169	140	7	ISO	E	2	NA	2	dead	NA	NA	NA	NA	NA
10sp_180sec_169	140	7	ISO	E	2	NA	2	KILL	NA	NA	TP	0	NA
10sp_180sec_169	140	7	ISO	E	2	NA	2	BRSP	KILL	NA	TP	0	NA
10sp_180sec_169	140	7	ISO	E	2	NA	2	dead	BRSP	NA	NA	NA	NA
10sp_180sec_169	140	7	ISO	E	2	NA	2	dead	NA	NA	NA	NA	NA
10sp_180sec_169	140	7	ISO	E	2	NA	2	dead	NA	NA	NA	NA	NA
10sp_180sec_169	140	7	ISO	E	2	NA	2	dead	NA	NA	NA	NA	NA
10sp_180sec_169	140	7	ISO	E	2	NA	2	dead	NA	NA	NA	NA	NA
10sp_180sec_169	140	7	ISO	E	2	NA	2	dead	NA	NA	NA	NA	NA
10sp_180sec_169	140	7	ISO	E	2	NA	2	dead	NA	NA	NA	NA	NA
10sp_180sec_169	140	7	ISO	E	2	NA	2	dead	NA	NA	NA	NA	NA
10sp_180sec_169	140	7	ISO	E	2	NA	2	WEME	WEME	NA	TP	0	NA
10sp_180sec_169	140	7	ISO	E	2	NA	2	dead	NA	NA	NA	NA	NA
10sp_180sec_169	140	7	ISO	E	2	NA	2	HOLA	HOLA	NA	TP	0	NA
10sp_180sec_639	141	8	ISO	E	2	NA	2	KILL	KILL	NA	TP	0	NA
10sp_180sec_639	141	8	ISO	E	2	NA	2	dead	NA	NA	NA	NA	NA
10sp_180sec_639	141	8	ISO	E	2	NA	2	dead	NA	NA	NA	NA	NA
10sp_180sec_639	141	8	ISO	E	2	NA	2	dead	NA	NA	NA	NA	NA
10sp_180sec_639	141	8	ISO	E	2	NA	2	SAVS	SAVS	NA	TP	0	NA
10sp_180sec_639	141	8	ISO	E	2	NA	2	dead	NA	NA	NA	NA	NA
10sp_180sec_639	141	8	ISO	E	2	NA	2	dead	NA	NA	NA	NA	NA
10sp_180sec_639	141	8	ISO	E	2	NA	2	dead	NA	NA	NA	NA	NA
10sp_180sec_639	141	8	ISO	E	2	NA	2	LBCU	LBCU	NA	TP	0	NA
10sp_180sec_639	141	8	ISO	E	2	NA	2	dead	NA	NA	NA	NA	NA
10sp_180sec_639	141	8	ISO	E	2	NA	2	LBCU	NA	NA	TP	0	NA
10sp_180sec_639	141	8	ISO	E	2	NA	2	dead	LBCU	NA	NA	NA	NA
10sp_180sec_639	141	8	ISO	E	2	NA	2	dead	NA	NA	NA	NA	NA
10sp_180sec_639	141	8	ISO	E	2	NA	2	dead	NA	NA	NA	NA	NA
10sp_180sec_639	141	8	ISO	E	2	NA	2	dead	NA	NA	NA	NA	NA
10sp_180sec_639	141	8	ISO	E	2	NA	2	dead	NA	NA	NA	NA	NA
10sp_180sec_639	141	8	ISO	E	2	NA	2	VESP	VESP	NA	TP	0	NA
10sp_180sec_639	141	8	ISO	E	2	NA	2	dead	NA	NA	NA	NA	NA
10sp_180sec_639	141	8	ISO	E	2	NA	2	LARB	NA	NA	TP	0	NA
10sp_180sec_639	141	8	ISO	E	2	NA	2	dead	LARB	NA	NA	NA	NA
10sp_180sec_639	141	8	ISO	E	2	NA	2	BHCO	BHCO	NA	TP	0	NA
10sp_180sec_639	141	8	ISO	E	2	NA	2	dead	NA	NA	NA	NA	NA
10sp_180sec_639	141	8	ISO	E	2	NA	2	SAVS	NA	NA	TP	0	NA
10sp_180sec_639	141	8	ISO	E	2	NA	2	dead	SAVS	NA	NA	NA	NA
10sp_180sec_639	141	8	ISO	E	2	NA	2	KILL	NA	NA	TP	0	NA
10sp_180sec_639	141	8	ISO	E	2	NA	2	dead	KILL	NA	NA	NA	NA
10sp_180sec_639	141	8	ISO	E	2	NA	2	dead	NA	NA	NA	NA	NA
10sp_180sec_639	141	8	ISO	E	2	NA	2	dead	NA	NA	NA	NA	NA
10sp_180sec_639	141	8	ISO	E	2	NA	2	dead	NA	NA	NA	NA	NA
10sp_180sec_639	141	8	ISO	E	2	NA	2	dead	NA	NA	NA	NA	NA
10sp_180sec_639	141	8	ISO	E	2	NA	2	BRSP	NA	NA	TP	0	NA
10sp_180sec_639	141	8	ISO	E	2	NA	2	dead	BRSP	NA	NA	NA	NA
10sp_180sec_639	141	8	ISO	E	2	NA	2	dead	NA	NA	NA	NA	NA
10sp_180sec_639	141	8	ISO	E	2	NA	2	KILL	KILL	NA	TP	0	NA
10sp_180sec_639	141	8	ISO	E	2	NA	2	dead	NA	NA	NA	NA	NA
10sp_180sec_639	141	8	ISO	E	2	NA	2	HOLA	HOLA	NA	TP	0	NA
10sp_180sec_639	141	8	ISO	E	2	NA	2	dead	LBCU	NA	NA	NA	NA
10sp_180sec_639	141	8	ISO	E	2	NA	2	LBCU	NA	NA	TP	0	NA
10sp_180sec_639	141	8	ISO	E	2	NA	2	dead	NA	NA	NA	NA	NA
10sp_180sec_639	141	8	ISO	E	2	NA	2	dead	NA	NA	NA	NA	NA
10sp_180sec_639	141	8	ISO	E	2	NA	2	HOLA	MCLO	NA	FP	1	MCLO
10sp_180sec_639	141	8	ISO	E	2	NA	2	dead	KILL	NA	NA	NA	NA
10sp_180sec_639	141	8	ISO	E	2	NA	2	KILL	NA	NA	TP	0	NA
10sp_180sec_639	141	8	ISO	E	2	NA	2	HOLA	MCLO	NA	FP	1	MCLO
10sp_180sec_639	141	8	ISO	E	2	NA	2	dead	NA	NA	NA	NA	NA
10sp_180sec_639	141	8	ISO	E	2	NA	2	VESP	VESP	NA	TP	0	NA
10sp_180sec_639	141	8	ISO	E	2	NA	2	dead	NA	NA	NA	NA	NA
10sp_180sec_639	141	8	ISO	E	2	NA	2	dead	NA	NA	NA	NA	NA
10sp_180sec_639	141	8	ISO	E	2	NA	2	dead	NA	NA	NA	NA	NA
10sp_180sec_639	141	8	ISO	E	2	NA	2	dead	NA	NA	NA	NA	NA
10sp_180sec_639	141	8	ISO	E	2	NA	2	dead	NA	NA	NA	NA	NA
10sp_180sec_639	141	8	ISO	E	2	NA	2	dead	NA	NA	NA	NA	NA
10sp_180sec_639	141	8	ISO	E	2	NA	2	LBCU	LBCU	NA	TP	0	NA
10sp_180sec_639	141	8	ISO	E	2	NA	2	dead	WEME	NA	NA	NA	NA
10sp_180sec_639	141	8	ISO	E	2	NA	2	WEME	NA	NA	TP	0	NA
10sp_180sec_639	141	8	ISO	E	2	NA	2	BRSP	BRSP	NA	TP	0	NA
10sp_180sec_639	141	8	ISO	E	2	NA	2	dead	HOLA	NA	NA	NA	NA
10sp_180sec_639	141	8	ISO	E	2	NA	2	HOLA	NA	NA	TP	0	NA
10sp_180sec_639	141	8	ISO	E	2	NA	2	dead	NA	NA	NA	NA	NA
10sp_180sec_639	141	8	ISO	E	2	NA	2	dead	NA	NA	NA	NA	NA
10sp_180sec_526	92	1	DDO	E	2	13	2	dead	NA	NA	NA	NA	NA
10sp_180sec_526	92	1	DDO	E	2	13	2	LBCU	LBCU	NA	TP	0	NA
10sp_180sec_526	92	1	DDO	E	2	13	2	dead	NA	NA	NA	NA	NA
10sp_180sec_526	92	1	DDO	E	2	13	2	SAVS	NA	NA	TP	0	NA
10sp_180sec_526	92	1	DDO	E	2	13	2	dead	SAVS	NA	NA	NA	NA
10sp_180sec_526	92	1	DDO	E	2	13	2	KILL	KILL	NA	TP	0	NA
10sp_180sec_526	92	1	DDO	E	2	13	2	dead	NA	NA	NA	NA	NA
10sp_180sec_526	92	1	DDO	E	2	13	2	dead	NA	NA	NA	NA	NA
10sp_180sec_526	92	1	DDO	E	2	13	2	WEME	WEME	NA	TP	0	NA
10sp_180sec_526	92	1	DDO	E	2	13	2	dead	NA	NA	NA	NA	NA
10sp_180sec_526	92	1	DDO	E	2	13	2	dead	NA	NA	NA	NA	NA
10sp_180sec_526	92	1	DDO	E	2	13	2	dead	NA	NA	NA	NA	NA
10sp_180sec_526	92	1	DDO	E	2	13	2	BRSP	BRSP	NA	TP	0	NA
10sp_180sec_526	92	1	DDO	E	2	13	2	BHCO	BHCO	NA	TP	0	NA
10sp_180sec_526	92	1	DDO	E	2	13	2	dead	NA	NA	NA	NA	NA
10sp_180sec_526	92	1	DDO	E	2	13	2	LBCU	LBCU	NA	TP	0	NA
10sp_180sec_526	92	1	DDO	E	2	13	2	MCLO	MCLO	NA	TP	0	NA
10sp_180sec_526	92	1	DDO	E	2	13	2	dead	NA	NA	NA	NA	NA
10sp_180sec_526	92	1	DDO	E	2	13	2	dead	NA	NA	NA	NA	NA
10sp_180sec_526	92	1	DDO	E	2	13	2	dead	NA	NA	NA	NA	NA
10sp_180sec_526	92	1	DDO	E	2	13	2	dead	NA	NA	NA	NA	NA
10sp_180sec_526	92	1	DDO	E	2	13	2	WEME	WEME	NA	TP	0	NA
10sp_180sec_526	92	1	DDO	E	2	13	2	dead	NA	NA	NA	NA	NA
10sp_180sec_526	92	1	DDO	E	2	13	2	KILL	KILL	NA	TP	0	NA
10sp_180sec_526	92	1	DDO	E	2	13	2	dead	HOLA	NA	NA	NA	NA
10sp_180sec_526	92	1	DDO	E	2	13	2	HOLA	VESP	NA	TP	0	NA
10sp_180sec_526	92	1	DDO	E	2	13	2	VESP	NA	NA	TP	0	NA
10sp_180sec_526	92	1	DDO	E	2	13	2	dead	NA	NA	NA	NA	NA
10sp_180sec_526	92	1	DDO	E	2	13	2	SAVS	SAVS	NA	TP	0	NA
10sp_180sec_526	92	1	DDO	E	2	13	2	dead	NA	NA	NA	NA	NA
10sp_180sec_526	92	1	DDO	E	2	13	2	dead	NA	NA	NA	NA	NA
10sp_180sec_526	92	1	DDO	E	2	13	2	LARB	LARB	NA	TP	0	NA
10sp_180sec_526	92	1	DDO	E	2	13	13	LARB	LARB	NA	TP	0	NA
10sp_180sec_526	92	1	DDO	E	2	13	2	dead	BHCO	NA	NA	NA	NA
10sp_180sec_526	92	1	DDO	E	2	13	2	dead	NA	NA	NA	NA	NA
10sp_180sec_526	92	1	DDO	E	2	13	2	BHCO	NA	NA	TP	0	NA
10sp_180sec_526	92	1	DDO	E	2	13	2	BHCO	BHCO	NA	TP	0	NA
10sp_180sec_526	92	1	DDO	E	2	13	2	dead	NA	NA	NA	NA	NA
10sp_180sec_526	92	1	DDO	E	2	13	2	dead	NA	NA	NA	NA	NA
10sp_180sec_526	92	1	DDO	E	2	13	2	dead	NA	NA	NA	NA	NA
10sp_180sec_526	92	1	DDO	E	2	13	2	dead	NA	NA	NA	NA	NA
10sp_180sec_526	92	1	DDO	E	2	13	2	dead	NA	NA	NA	NA	NA
10sp_180sec_526	92	1	DDO	E	2	13	2	dead	NA	NA	NA	NA	NA
10sp_180sec_526	92	1	DDO	E	2	13	2	dead	NA	NA	NA	NA	NA
10sp_180sec_526	92	1	DDO	E	2	13	2	dead	NA	NA	NA	NA	NA
10sp_180sec_526	92	1	DDO	E	2	13	2	dead	NA	NA	NA	NA	NA
10sp_180sec_526	92	1	DDO	E	2	13	2	LARB	NA	NA	TP	0	NA
10sp_180sec_526	92	1	DDO	E	2	13	2	dead	LARB	NA	NA	NA	NA
10sp_180sec_526	92	1	DDO	E	2	13	2	dead	NA	NA	NA	NA	NA
10sp_180sec_526	92	1	DDO	E	2	13	2	dead	HOLA	NA	NA	NA	NA
10sp_180sec_526	92	1	DDO	E	2	13	2	HOLA	NA	NA	TP	0	NA
10sp_180sec_526	92	1	DDO	E	2	13	2	KILL	KILL	NA	TP	0	NA
10sp_180sec_526	92	1	DDO	E	2	13	2	dead	NA	NA	NA	NA	NA
10sp_180sec_526	92	1	DDO	E	2	13	2	dead	LBCU	NA	NA	NA	NA
10sp_180sec_526	92	1	DDO	E	2	13	2	LBCU	NA	NA	TP	0	NA
10sp_180sec_526	92	1	DDO	E	2	13	2	dead	NA	NA	NA	NA	NA
10sp_180sec_526	92	1	DDO	E	2	13	2	dead	NA	NA	NA	NA	NA
10sp_180sec_526	92	1	DDO	E	2	13	2	dead	NA	NA	NA	NA	NA
10sp_180sec_526	92	1	DDO	E	2	13	2	dead	NA	NA	NA	NA	NA
10sp_180sec_526	92	1	DDO	E	2	13	2	dead	NA	NA	NA	NA	NA
10sp_180sec_320	94	2	DDO	E	2	13	2	dead	NA	NA	NA	NA	NA
10sp_180sec_320	94	2	DDO	E	2	13	2	BRSP	BRSP	NA	TP	0	NA
10sp_180sec_320	94	2	DDO	E	2	13	2	dead	NA	NA	NA	NA	NA
10sp_180sec_320	94	2	DDO	E	2	13	2	MCLO	MCLO	NA	TP	0	NA
10sp_180sec_320	94	2	DDO	E	2	13	2	dead	NA	NA	NA	NA	NA
10sp_180sec_320	94	2	DDO	E	2	13	2	dead	NA	NA	NA	NA	NA
10sp_180sec_320	94	2	DDO	E	2	13	2	LBCU	NA	NA	TP	0	NA
10sp_180sec_320	94	2	DDO	E	2	13	2	dead	LBCU	NA	NA	NA	NA
10sp_180sec_320	94	2	DDO	E	2	13	2	dead	NA	NA	NA	NA	NA
10sp_180sec_320	94	2	DDO	E	2	13	2	dead	NA	NA	NA	NA	NA
10sp_180sec_320	94	2	DDO	E	2	13	2	dead	NA	NA	NA	NA	NA
10sp_180sec_320	94	2	DDO	E	2	13	2	dead	NA	NA	NA	NA	NA
10sp_180sec_320	94	2	DDO	E	2	13	2	dead	NA	NA	NA	NA	NA
10sp_180sec_320	94	2	DDO	E	2	13	2	dead	NA	NA	NA	NA	NA
10sp_180sec_320	94	2	DDO	E	2	13	2	LARB	NA	NA	TP	0	NA
10sp_180sec_320	94	2	DDO	E	2	13	2	dead	LARB	NA	NA	NA	NA
10sp_180sec_320	94	2	DDO	E	2	13	2	dead	NA	NA	NA	NA	NA
10sp_180sec_320	94	2	DDO	E	2	13	2	dead	NA	NA	NA	NA	NA
10sp_180sec_320	94	2	DDO	E	2	13	2	dead	NA	NA	NA	NA	NA
10sp_180sec_320	94	2	DDO	E	2	13	2	BHCO	BHCO	NA	TP	0	NA
10sp_180sec_320	94	2	DDO	E	2	13	2	dead	NA	NA	NA	NA	NA
10sp_180sec_320	94	2	DDO	E	2	13	2	dead	NA	NA	NA	NA	NA
10sp_180sec_320	94	2	DDO	E	2	13	2	dead	NA	NA	NA	NA	NA
10sp_180sec_320	94	2	DDO	E	2	13	2	dead	NA	NA	NA	NA	NA
10sp_180sec_320	94	2	DDO	E	2	13	2	dead	NA	NA	NA	NA	NA
10sp_180sec_320	94	2	DDO	E	2	13	2	KILL	KILL	NA	TP	0	NA
10sp_180sec_320	94	2	DDO	E	2	13	2	LBCU	NA	NA	TP	0	NA
10sp_180sec_320	94	2	DDO	E	2	13	2	dead	LBCU	NA	NA	NA	NA
10sp_180sec_320	94	2	DDO	E	2	13	2	dead	NA	NA	NA	NA	NA
10sp_180sec_320	94	2	DDO	E	2	13	2	dead	NA	NA	NA	NA	NA
10sp_180sec_320	94	2	DDO	E	2	13	2	dead	NA	NA	NA	NA	NA
10sp_180sec_320	94	2	DDO	E	2	13	2	dead	NA	NA	NA	NA	NA
10sp_180sec_320	94	2	DDO	E	2	13	2	WEME	WEME	NA	TP	0	NA
10sp_180sec_320	94	2	DDO	E	2	13	2	VESP	VESP	NA	TP	0	NA
10sp_180sec_320	94	2	DDO	E	2	13	2	dead	NA	NA	NA	NA	NA
10sp_180sec_320	94	2	DDO	E	2	13	2	dead	NA	NA	NA	NA	NA
10sp_180sec_320	94	2	DDO	E	2	13	2	LARB	LARB	NA	TP	0	NA
10sp_180sec_320	94	2	DDO	E	2	13	2	dead	NA	NA	NA	NA	NA
10sp_180sec_320	94	2	DDO	E	2	13	2	dead	NA	NA	NA	NA	NA
10sp_180sec_320	94	2	DDO	E	2	13	2	HOLA	HOLA	NA	TP	0	NA
10sp_180sec_320	94	2	DDO	E	2	13	2	HOLA	HOLA	NA	TP	0	NA
10sp_180sec_320	94	2	DDO	E	2	13	2	dead	NA	NA	NA	NA	NA
10sp_180sec_320	94	2	DDO	E	2	13	2	BRSP	NA	NA	TP	0	NA
10sp_180sec_320	94	2	DDO	E	2	13	2	dead	BRSP	NA	NA	NA	NA
10sp_180sec_320	94	2	DDO	E	2	13	2	SAVS	SAVS	NA	TP	0	NA
10sp_180sec_320	94	2	DDO	E	2	13	2	dead	NA	NA	NA	NA	NA
10sp_180sec_320	94	2	DDO	E	2	13	2	dead	NA	NA	NA	NA	NA
10sp_180sec_320	94	2	DDO	E	2	13	2	dead	NA	NA	NA	NA	NA
10sp_180sec_320	94	2	DDO	E	2	13	2	MCLO	MCLO	NA	TP	0	NA
10sp_180sec_320	94	2	DDO	E	2	13	2	dead	NA	NA	NA	NA	NA
10sp_180sec_320	94	2	DDO	E	2	13	2	dead	NA	NA	NA	NA	NA
10sp_180sec_320	94	2	DDO	E	2	13	2	dead	NA	NA	NA	NA	NA
10sp_180sec_320	94	2	DDO	E	2	13	2	HOLA	HOLA	NA	TP	0	NA
10sp_180sec_320	94	2	DDO	E	2	13	2	dead	NA	NA	NA	NA	NA
10sp_180sec_320	94	2	DDO	E	2	13	2	dead	NA	NA	NA	NA	NA
10sp_180sec_320	94	2	DDO	E	2	13	2	dead	NA	NA	NA	NA	NA
10sp_180sec_320	94	2	DDO	E	2	13	2	dead	NA	NA	NA	NA	NA
10sp_180sec_320	94	2	DDO	E	2	13	2	HOLA	HOLA	NA	TP	0	NA
10sp_180sec_320	94	2	DDO	E	2	13	2	dead	NA	NA	NA	NA	NA
10sp_180sec_320	94	2	DDO	E	2	13	2	dead	NA	NA	NA	NA	NA
10sp_180sec_556	113	3	DDO	E	2	7	2	dead	NA	NA	NA	NA	NA
10sp_180sec_556	113	3	DDO	E	2	7	2	dead	NA	NA	NA	NA	NA
10sp_180sec_556	113	3	DDO	E	2	7	2	dead	NA	NA	NA	NA	NA
10sp_180sec_556	113	3	DDO	E	2	7	2	dead	NA	NA	NA	NA	NA
10sp_180sec_556	113	3	DDO	E	2	7	2	dead	NA	NA	NA	NA	NA
10sp_180sec_556	113	3	DDO	E	2	7	2	dead	NA	NA	NA	NA	NA
10sp_180sec_556	113	3	DDO	E	2	7	2	dead	NA	NA	NA	NA	NA
10sp_180sec_556	113	3	DDO	E	2	7	2	MCLO	MCLO	NA	TP	0	NA
10sp_180sec_556	113	3	DDO	E	2	7	2	dead	NA	NA	NA	NA	NA
10sp_180sec_556	113	3	DDO	E	2	7	2	dead	NA	NA	NA	NA	NA
10sp_180sec_556	113	3	DDO	E	2	7	2	LARB	NA	NA	TP	0	NA
10sp_180sec_556	113	3	DDO	E	2	7	2	dead	LARB	NA	NA	NA	NA
10sp_180sec_556	113	3	DDO	E	2	7	2	BHCO	BHCO	NA	TP	0	NA
10sp_180sec_556	113	3	DDO	E	2	7	2	KILL	KILL	NA	TP	0	NA
10sp_180sec_556	113	3	DDO	E	2	7	2	dead	NA	NA	NA	NA	NA
10sp_180sec_556	113	3	DDO	E	2	7	2	dead	NA	NA	NA	NA	NA
10sp_180sec_556	113	3	DDO	E	2	7	2	dead	NA	NA	NA	NA	NA
10sp_180sec_556	113	3	DDO	E	2	7	2	VESP	VESP	NA	TP	0	NA
10sp_180sec_556	113	3	DDO	E	2	7	2	dead	NA	NA	NA	NA	NA
10sp_180sec_556	113	3	DDO	E	2	7	2	dead	NA	NA	NA	NA	NA
10sp_180sec_556	113	3	DDO	E	2	7	2	dead	NA	NA	NA	NA	NA
10sp_180sec_556	113	3	DDO	E	2	7	2	dead	NA	NA	NA	NA	NA
10sp_180sec_556	113	3	DDO	E	2	7	2	BHCO	NA	NA	TP	0	NA
10sp_180sec_556	113	3	DDO	E	2	7	2	dead	BHCO	NA	NA	NA	NA
10sp_180sec_556	113	3	DDO	E	2	7	2	dead	NA	NA	NA	NA	NA
10sp_180sec_556	113	3	DDO	E	2	7	2	dead	NA	NA	NA	NA	NA
10sp_180sec_556	113	3	DDO	E	2	7	2	dead	NA	NA	NA	NA	NA
10sp_180sec_556	113	3	DDO	E	2	7	2	dead	NA	NA	NA	NA	NA
10sp_180sec_556	113	3	DDO	E	2	7	2	dead	NA	NA	NA	NA	NA
10sp_180sec_556	113	3	DDO	E	2	7	2	dead	NA	NA	NA	NA	NA
10sp_180sec_556	113	3	DDO	E	2	7	2	dead	NA	NA	NA	NA	NA
10sp_180sec_556	113	3	DDO	E	2	7	2	dead	NA	NA	NA	NA	NA
10sp_180sec_556	113	3	DDO	E	2	7	2	dead	NA	NA	NA	NA	NA
10sp_180sec_556	113	3	DDO	E	2	7	2	dead	NA	NA	NA	NA	NA
10sp_180sec_556	113	3	DDO	E	2	7	2	dead	NA	NA	NA	NA	NA
10sp_180sec_556	113	3	DDO	E	2	7	2	MCLO	MCLO	NA	TP	0	NA
10sp_180sec_556	113	3	DDO	E	2	7	2	dead	NA	NA	NA	NA	NA
10sp_180sec_556	113	3	DDO	E	2	7	2	dead	NA	NA	NA	NA	NA
10sp_180sec_556	113	3	DDO	E	2	7	2	dead	NA	NA	NA	NA	NA
10sp_180sec_556	113	3	DDO	E	2	7	2	dead	NA	NA	NA	NA	NA
10sp_180sec_556	113	3	DDO	E	2	7	2	LBCU	LBCU	NA	TP	0	NA
10sp_180sec_556	113	3	DDO	E	2	7	2	VESP	VESP	NA	TP	0	NA
10sp_180sec_556	113	3	DDO	E	2	7	2	dead	NA	NA	NA	NA	NA
10sp_180sec_556	113	3	DDO	E	2	7	2	dead	NA	NA	NA	NA	NA
10sp_180sec_556	113	3	DDO	E	2	7	2	LBCU	LBCU	NA	TP	0	NA
10sp_180sec_556	113	3	DDO	E	2	7	2	dead	NA	NA	NA	NA	NA
10sp_180sec_556	113	3	DDO	E	2	7	2	BRSP	NA	NA	TP	0	NA
10sp_180sec_556	113	3	DDO	E	2	7	2	dead	BRSP	NA	NA	NA	NA
10sp_180sec_556	113	3	DDO	E	2	7	2	LARB	NA	NA	TP	0	NA
10sp_180sec_556	113	3	DDO	E	2	7	2	dead	LARB	NA	NA	NA	NA
10sp_180sec_556	113	3	DDO	E	2	7	2	WEME	NA	NA	TP	0	NA
10sp_180sec_556	113	3	DDO	E	2	7	2	dead	WEME	NA	NA	NA	NA
10sp_180sec_556	113	3	DDO	E	2	7	2	dead	NA	NA	NA	NA	NA
10sp_180sec_556	113	3	DDO	E	2	7	2	HOLA	HOLA	NA	TP	0	NA
10sp_180sec_556	113	3	DDO	E	2	7	2	dead	NA	NA	NA	NA	NA
10sp_180sec_556	113	3	DDO	E	2	7	2	SAVS	SAVS	NA	TP	0	NA
10sp_180sec_556	113	3	DDO	E	2	7	2	WEME	WEME	NA	TP	0	NA
10sp_180sec_556	113	3	DDO	E	2	7	2	dead	NA	NA	NA	NA	NA
10sp_180sec_556	113	3	DDO	E	2	7	2	dead	NA	NA	NA	NA	NA
10sp_180sec_556	113	3	DDO	E	2	7	2	dead	NA	NA	NA	NA	NA
10sp_180sec_920	115	4	DDO	E	2	7	2	dead	NA	NA	NA	NA	NA
10sp_180sec_920	115	4	DDO	E	2	7	2	dead	NA	NA	NA	NA	NA
10sp_180sec_920	115	4	DDO	E	2	7	2	MCLO	NA	NA	TP	0	NA
10sp_180sec_920	115	4	DDO	E	2	7	2	dead	MCLO	NA	NA	NA	NA
10sp_180sec_920	115	4	DDO	E	2	7	2	dead	NA	NA	NA	NA	NA
10sp_180sec_920	115	4	DDO	E	2	7	2	dead	NA	NA	NA	NA	NA
10sp_180sec_920	115	4	DDO	E	2	7	2	KILL	NA	NA	TP	0	NA
10sp_180sec_920	115	4	DDO	E	2	7	2	dead	KILL	NA	NA	NA	NA
10sp_180sec_920	115	4	DDO	E	2	7	2	WEME	WEME	NA	TP	0	NA
10sp_180sec_920	115	4	DDO	E	2	7	2	dead	NA	NA	NA	NA	NA
10sp_180sec_920	115	4	DDO	E	2	7	2	MCLO	NA	NA	TP	0	NA
10sp_180sec_920	115	4	DDO	E	2	7	2	BRSP	MCLO	NA	TP	0	NA
10sp_180sec_920	115	4	DDO	E	2	7	2	dead	BRSP	NA	NA	NA	NA
10sp_180sec_920	115	4	DDO	E	2	7	2	dead	NA	NA	NA	NA	NA
10sp_180sec_920	115	4	DDO	E	2	7	2	dead	NA	NA	NA	NA	NA
10sp_180sec_920	115	4	DDO	E	2	7	2	dead	NA	NA	NA	NA	NA
10sp_180sec_920	115	4	DDO	E	2	7	2	dead	SAVS	NA	NA	NA	NA
10sp_180sec_920	115	4	DDO	E	2	7	2	dead	NA	NA	NA	NA	NA
10sp_180sec_920	115	4	DDO	E	2	7	2	SAVS	NA	NA	FP	1	NA
10sp_180sec_920	115	4	DDO	E	2	7	2	dead	NA	NA	NA	NA	NA
10sp_180sec_920	115	4	DDO	E	2	7	2	dead	NA	NA	NA	NA	NA
10sp_180sec_920	115	4	DDO	E	2	7	2	dead	NA	NA	NA	NA	NA
10sp_180sec_920	115	4	DDO	E	2	7	2	LARB	NA	NA	TP	0	NA
10sp_180sec_920	115	4	DDO	E	2	7	2	dead	LARB	NA	NA	NA	NA
10sp_180sec_920	115	4	DDO	E	2	7	2	dead	NA	NA	NA	NA	NA
10sp_180sec_920	115	4	DDO	E	2	7	2	VESP	VESP	NA	TP	0	NA
10sp_180sec_920	115	4	DDO	E	2	7	2	dead	NA	NA	NA	NA	NA
10sp_180sec_920	115	4	DDO	E	2	7	2	dead	NA	NA	NA	NA	NA
10sp_180sec_920	115	4	DDO	E	2	7	2	dead	NA	NA	NA	NA	NA
10sp_180sec_920	115	4	DDO	E	2	7	2	BHCO	BHCO	NA	TP	0	NA
10sp_180sec_920	115	4	DDO	E	2	7	2	dead	NA	NA	NA	NA	NA
10sp_180sec_920	115	4	DDO	E	2	7	2	dead	NA	NA	NA	NA	NA
10sp_180sec_920	115	4	DDO	E	2	7	2	dead	NA	NA	NA	NA	NA
10sp_180sec_920	115	4	DDO	E	2	7	2	dead	NA	NA	NA	NA	NA
10sp_180sec_920	115	4	DDO	E	2	7	2	dead	NA	NA	NA	NA	NA
10sp_180sec_920	115	4	DDO	E	2	7	2	MCLO	MCLO	NA	TP	0	NA
10sp_180sec_920	115	4	DDO	E	2	7	2	dead	NA	NA	NA	NA	NA
10sp_180sec_920	115	4	DDO	E	2	7	2	dead	NA	NA	NA	NA	NA
10sp_180sec_920	115	4	DDO	E	2	7	2	dead	NA	NA	NA	NA	NA
10sp_180sec_920	115	4	DDO	E	2	7	2	MCLO	MCLO	NA	TP	0	NA
10sp_180sec_920	115	4	DDO	E	2	7	2	LBCU	LBCU	NA	TP	0	NA
10sp_180sec_920	115	4	DDO	E	2	7	2	LBCU	LBCU	NA	TP	0	NA
10sp_180sec_920	115	4	DDO	E	2	7	2	dead	NA	NA	NA	NA	NA
10sp_180sec_920	115	4	DDO	E	2	7	2	dead	NA	NA	NA	NA	NA
10sp_180sec_920	115	4	DDO	E	2	7	2	dead	NA	NA	NA	NA	NA
10sp_180sec_920	115	4	DDO	E	2	7	2	dead	NA	NA	NA	NA	NA
10sp_180sec_920	115	4	DDO	E	2	7	2	dead	NA	NA	NA	NA	NA
10sp_180sec_920	115	4	DDO	E	2	7	2	HOLA	HOLA	NA	TP	0	NA
10sp_180sec_920	115	4	DDO	E	2	7	2	dead	NA	NA	NA	NA	NA
10sp_180sec_920	115	4	DDO	E	2	7	2	dead	NA	NA	NA	NA	NA
10sp_180sec_920	115	4	DDO	E	2	7	2	dead	NA	NA	NA	NA	NA
10sp_180sec_920	115	4	DDO	E	2	7	2	dead	NA	NA	NA	NA	NA
10sp_180sec_920	115	4	DDO	E	2	7	2	dead	NA	NA	NA	NA	NA
10sp_180sec_920	115	4	DDO	E	2	7	2	BRSP	BRSP	NA	TP	0	NA
10sp_180sec_920	115	4	DDO	E	2	7	2	WEME	NA	NA	TP	0	NA
10sp_180sec_920	115	4	DDO	E	2	7	2	dead	WEME	NA	NA	NA	NA
10sp_180sec_920	115	4	DDO	E	2	7	2	dead	NA	NA	NA	NA	NA
10sp_180sec_920	115	4	DDO	E	2	7	2	dead	NA	NA	NA	NA	NA
10sp_180sec_920	115	4	DDO	E	2	7	2	dead	NA	NA	NA	NA	NA
10sp_180sec_920	115	4	DDO	E	2	7	2	dead	NA	NA	NA	NA	NA
10sp_180sec_149	147	5	DDO	E	2	10	2	dead	NA	NA	NA	NA	NA
10sp_180sec_149	147	5	DDO	E	2	10	2	BRSP	BRSP	NA	TP	0	NA
10sp_180sec_149	147	5	DDO	E	2	10	2	LBCU	NA	NA	TP	0	NA
10sp_180sec_149	147	5	DDO	E	2	10	2	BRSP	LBCU	NA	TP	0	NA
10sp_180sec_149	147	5	DDO	E	2	10	2	dead	BRSP	NA	NA	NA	NA
10sp_180sec_149	147	5	DDO	E	2	10	2	KILL	KILL	NA	TP	0	NA
10sp_180sec_149	147	5	DDO	E	2	10	2	dead	NA	NA	NA	NA	NA
10sp_180sec_149	147	5	DDO	E	2	10	2	dead	NA	NA	NA	NA	NA
10sp_180sec_149	147	5	DDO	E	2	10	2	LARB	LARB	NA	TP	0	NA
10sp_180sec_149	147	5	DDO	E	2	10	2	dead	NA	NA	NA	NA	NA
10sp_180sec_149	147	5	DDO	E	2	10	2	dead	NA	NA	NA	NA	NA
10sp_180sec_149	147	5	DDO	E	2	10	2	dead	NA	NA	NA	NA	NA
10sp_180sec_149	147	5	DDO	E	2	10	2	dead	NA	NA	NA	NA	NA
10sp_180sec_149	147	5	DDO	E	2	10	2	dead	NA	NA	NA	NA	NA
10sp_180sec_149	147	5	DDO	E	2	10	2	dead	NA	NA	NA	NA	NA
10sp_180sec_149	147	5	DDO	E	2	10	2	MCLO	MCLO	NA	TP	0	NA
10sp_180sec_149	147	5	DDO	E	2	10	2	dead	NA	NA	NA	NA	NA
10sp_180sec_149	147	5	DDO	E	2	10	2	dead	NA	NA	NA	NA	NA
10sp_180sec_149	147	5	DDO	E	2	10	2	dead	NA	NA	NA	NA	NA
10sp_180sec_149	147	5	DDO	E	2	10	2	WEME	WEME	NA	TP	0	NA
10sp_180sec_149	147	5	DDO	E	2	10	2	dead	NA	NA	NA	NA	NA
10sp_180sec_149	147	5	DDO	E	2	10	2	dead	NA	NA	NA	NA	NA
10sp_180sec_149	147	5	DDO	E	2	10	2	dead	NA	NA	NA	NA	NA
10sp_180sec_149	147	5	DDO	E	2	10	2	dead	NA	NA	NA	NA	NA
10sp_180sec_149	147	5	DDO	E	2	10	2	MCLO	MCLO	NA	TP	0	NA
10sp_180sec_149	147	5	DDO	E	2	10	2	dead	NA	NA	NA	NA	NA
10sp_180sec_149	147	5	DDO	E	2	10	2	BHCO	NA	NA	TP	0	NA
10sp_180sec_149	147	5	DDO	E	2	10	2	LARB	BHCO	NA	TP	0	NA
10sp_180sec_149	147	5	DDO	E	2	10	2	dead	LARB	NA	NA	NA	NA
10sp_180sec_149	147	5	DDO	E	2	10	2	dead	NA	NA	NA	NA	NA
10sp_180sec_149	147	5	DDO	E	2	10	2	BHCO	NA	NA	TP	0	NA
10sp_180sec_149	147	5	DDO	E	2	10	2	BRSP	BHCO	NA	TP	0	NA
10sp_180sec_149	147	5	DDO	E	2	10	2	dead	BRSP	NA	NA	NA	NA
10sp_180sec_149	147	5	DDO	E	2	10	2	dead	NA	NA	NA	NA	NA
10sp_180sec_149	147	5	DDO	E	2	10	2	dead	NA	NA	NA	NA	NA
10sp_180sec_149	147	5	DDO	E	2	10	2	LBCU	LBCU	NA	TP	0	NA
10sp_180sec_149	147	5	DDO	E	2	10	2	dead	NA	NA	NA	NA	NA
10sp_180sec_149	147	5	DDO	E	2	10	2	KILL	KILL	NA	TP	0	NA
10sp_180sec_149	147	5	DDO	E	2	10	2	dead	NA	NA	NA	NA	NA
10sp_180sec_149	147	5	DDO	E	2	10	2	dead	NA	NA	NA	NA	NA
10sp_180sec_149	147	5	DDO	E	2	10	2	dead	NA	NA	NA	NA	NA
10sp_180sec_149	147	5	DDO	E	2	10	2	dead	NA	NA	NA	NA	NA
10sp_180sec_149	147	5	DDO	E	2	10	2	dead	NA	NA	NA	NA	NA
10sp_180sec_149	147	5	DDO	E	2	10	2	dead	NA	NA	NA	NA	NA
10sp_180sec_149	147	5	DDO	E	2	10	2	HOLA	HOLA	NA	TP	0	NA
10sp_180sec_149	147	5	DDO	E	2	10	2	dead	NA	NA	NA	NA	NA
10sp_180sec_149	147	5	DDO	E	2	10	2	dead	NA	NA	NA	NA	NA
10sp_180sec_149	147	5	DDO	E	2	10	2	dead	NA	NA	NA	NA	NA
10sp_180sec_149	147	5	DDO	E	2	10	2	VESP	VESP	NA	TP	0	NA
10sp_180sec_149	147	5	DDO	E	2	10	2	SAVS	SAVS	NA	TP	0	NA
10sp_180sec_149	147	5	DDO	E	2	10	2	dead	NA	NA	NA	NA	NA
10sp_180sec_149	147	5	DDO	E	2	10	2	dead	NA	NA	NA	NA	NA
10sp_180sec_149	147	5	DDO	E	2	10	2	dead	NA	NA	NA	NA	NA
10sp_180sec_149	147	5	DDO	E	2	10	2	LBCU	LBCU	NA	TP	0	NA
10sp_180sec_149	147	5	DDO	E	2	10	2	dead	NA	NA	NA	NA	NA
10sp_180sec_149	147	5	DDO	E	2	10	2	dead	NA	NA	NA	NA	NA
10sp_180sec_149	147	5	DDO	E	2	10	2	dead	NA	NA	NA	NA	NA
10sp_180sec_149	147	5	DDO	E	2	10	2	SAVS	SAVS	NA	TP	0	NA
10sp_180sec_149	147	5	DDO	E	2	10	2	dead	NA	NA	NA	NA	NA
10sp_180sec_149	147	5	DDO	E	2	10	2	BRSP	BRSP	NA	TP	0	NA
10sp_180sec_67	149	6	DDO	E	2	10	2	BHCO	BHCO	NA	TP	0	NA
10sp_180sec_67	149	6	DDO	E	2	10	2	dead	NA	NA	NA	NA	NA
10sp_180sec_67	149	6	DDO	E	2	10	2	dead	NA	NA	NA	NA	NA
10sp_180sec_67	149	6	DDO	E	2	10	2	dead	NA	NA	NA	NA	NA
10sp_180sec_67	149	6	DDO	E	2	10	2	BRSP	BRSP	NA	TP	0	NA
10sp_180sec_67	149	6	DDO	E	2	10	2	dead	NA	NA	NA	NA	NA
10sp_180sec_67	149	6	DDO	E	2	10	2	dead	NA	NA	NA	NA	NA
10sp_180sec_67	149	6	DDO	E	2	10	2	dead	NA	NA	NA	NA	NA
10sp_180sec_67	149	6	DDO	E	2	10	2	dead	NA	NA	NA	NA	NA
10sp_180sec_67	149	6	DDO	E	2	10	2	HOLA	HOLA	NA	TP	0	NA
10sp_180sec_67	149	6	DDO	E	2	10	2	LBCU	NA	NA	TP	0	NA
10sp_180sec_67	149	6	DDO	E	2	10	2	dead	LBCU	NA	NA	NA	NA
10sp_180sec_67	149	6	DDO	E	2	10	2	dead	NA	NA	NA	NA	NA
10sp_180sec_67	149	6	DDO	E	2	10	2	dead	NA	NA	NA	NA	NA
10sp_180sec_67	149	6	DDO	E	2	10	2	dead	NA	NA	NA	NA	NA
10sp_180sec_67	149	6	DDO	E	2	10	2	dead	NA	NA	NA	NA	NA
10sp_180sec_67	149	6	DDO	E	2	10	2	VESP	VESP	NA	TP	0	NA
10sp_180sec_67	149	6	DDO	E	2	10	2	dead	NA	NA	NA	NA	NA
10sp_180sec_67	149	6	DDO	E	2	10	2	dead	NA	NA	NA	NA	NA
10sp_180sec_67	149	6	DDO	E	2	10	2	dead	NA	NA	NA	NA	NA
10sp_180sec_67	149	6	DDO	E	2	10	2	WEME	WEME	NA	TP	0	NA
10sp_180sec_67	149	6	DDO	E	2	10	2	dead	NA	NA	NA	NA	NA
10sp_180sec_67	149	6	DDO	E	2	10	2	dead	NA	NA	NA	NA	NA
10sp_180sec_67	149	6	DDO	E	2	10	2	dead	NA	NA	NA	NA	NA
10sp_180sec_67	149	6	DDO	E	2	10	2	HOLA	MCLO	NA	FP	1	MCLO
10sp_180sec_67	149	6	DDO	E	2	10	2	LBCU	KILL	KILL	FP	1	KILL
10sp_180sec_67	149	6	DDO	E	2	10	2	LARB	NA	NA	TP	0	NA
10sp_180sec_67	149	6	DDO	E	2	10	2	LBCU	LARB	NA	TP	0	NA
10sp_180sec_67	149	6	DDO	E	2	10	2	dead	LBCU	NA	NA	NA	NA
10sp_180sec_67	149	6	DDO	E	2	10	2	dead	NA	NA	NA	NA	NA
10sp_180sec_67	149	6	DDO	E	2	10	2	LARB	NA	NA	TP	0	NA
10sp_180sec_67	149	6	DDO	E	2	10	2	dead	LARB	NA	NA	NA	NA
10sp_180sec_67	149	6	DDO	E	2	10	2	dead	NA	NA	NA	NA	NA
10sp_180sec_67	149	6	DDO	E	2	10	2	dead	NA	NA	NA	NA	NA
10sp_180sec_67	149	6	DDO	E	2	10	2	dead	NA	NA	NA	NA	NA
10sp_180sec_67	149	6	DDO	E	2	10	2	dead	NA	NA	NA	NA	NA
10sp_180sec_67	149	6	DDO	E	2	10	2	VESP	VESP	NA	TP	0	NA
10sp_180sec_67	149	6	DDO	E	2	10	2	HOLA	HOLA	NA	TP	0	NA
10sp_180sec_67	149	6	DDO	E	2	10	2	dead	NA	NA	NA	NA	NA
10sp_180sec_67	149	6	DDO	E	2	10	2	dead	NA	NA	NA	NA	NA
10sp_180sec_67	149	6	DDO	E	2	10	2	SAVS	NA	NA	TP	0	NA
10sp_180sec_67	149	6	DDO	E	2	10	2	dead	SAVS	NA	NA	NA	NA
10sp_180sec_67	149	6	DDO	E	2	10	2	dead	NA	NA	NA	NA	NA
10sp_180sec_67	149	6	DDO	E	2	10	2	MCLO	MCLO	NA	TP	0	NA
10sp_180sec_67	149	6	DDO	E	2	10	2	HOLA	HOLA	NA	TP	0	NA
10sp_180sec_67	149	6	DDO	E	2	10	2	dead	NA	NA	NA	NA	NA
10sp_180sec_67	149	6	DDO	E	2	10	2	BRSP	NA	NA	TP	0	NA
10sp_180sec_67	149	6	DDO	E	2	10	2	dead	BRSP	NA	NA	NA	NA
10sp_180sec_67	149	6	DDO	E	2	10	2	MCLO	MCLO	NA	TP	0	NA
10sp_180sec_67	149	6	DDO	E	2	10	2	LBCU	LBCU	NA	TP	0	NA
10sp_180sec_67	149	6	DDO	E	2	10	2	dead	NA	NA	NA	NA	NA
10sp_180sec_67	149	6	DDO	E	2	10	2	dead	NA	NA	NA	NA	NA
10sp_180sec_67	149	6	DDO	E	2	10	2	dead	NA	NA	NA	NA	NA
10sp_180sec_67	149	6	DDO	E	2	10	2	BHCO	BHCO	NA	TP	0	NA
10sp_180sec_67	149	6	DDO	E	2	10	2	BRSP	NA	NA	TP	0	NA
10sp_180sec_67	149	6	DDO	E	2	10	2	dead	BRSP	NA	NA	NA	NA
10sp_180sec_67	149	6	DDO	E	2	10	2	dead	NA	NA	NA	NA	NA
10sp_180sec_67	149	6	DDO	E	2	10	2	KILL	KILL	NA	TP	0	NA
10sp_180sec_67	149	6	DDO	E	2	10	2	dead	NA	NA	NA	NA	NA
10sp_180sec_67	149	6	DDO	E	2	10	2	dead	NA	NA	NA	NA	NA
10sp_180sec_85	168	5	DDO	E	2	3	2	dead	NA	NA	NA	NA	NA
10sp_180sec_85	168	5	DDO	E	2	3	2	dead	HOLA	NA	NA	NA	NA
10sp_180sec_85	168	5	DDO	E	2	3	2	HOLA	NA	NA	TP	0	NA
10sp_180sec_85	168	5	DDO	E	2	3	2	LARB	LARB	NA	TP	0	NA
10sp_180sec_85	168	5	DDO	E	2	3	2	dead	NA	NA	NA	NA	NA
10sp_180sec_85	168	5	DDO	E	2	3	2	dead	NA	NA	NA	NA	NA
10sp_180sec_85	168	5	DDO	E	2	3	2	dead	NA	NA	NA	NA	NA
10sp_180sec_85	168	5	DDO	E	2	3	2	HOLA	HOLA	NA	TP	0	NA
10sp_180sec_85	168	5	DDO	E	2	3	2	dead	NA	NA	NA	NA	NA
10sp_180sec_85	168	5	DDO	E	2	3	2	KILL	KILL	NA	TP	0	NA
10sp_180sec_85	168	5	DDO	E	2	3	2	BHCO	NA	NA	TP	0	NA
10sp_180sec_85	168	5	DDO	E	2	3	2	dead	BHCO	NA	NA	NA	NA
10sp_180sec_85	168	5	DDO	E	2	3	2	SAVS	SAVS	NA	TP	0	NA
10sp_180sec_85	168	5	DDO	E	2	3	2	dead	NA	NA	NA	NA	NA
10sp_180sec_85	168	5	DDO	E	2	3	2	dead	NA	NA	NA	NA	NA
10sp_180sec_85	168	5	DDO	E	2	3	2	dead	NA	NA	NA	NA	NA
10sp_180sec_85	168	5	DDO	E	2	3	2	dead	NA	NA	NA	NA	NA
10sp_180sec_85	168	5	DDO	E	2	3	2	dead	NA	NA	NA	NA	NA
10sp_180sec_85	168	5	DDO	E	2	3	2	dead	NA	NA	NA	NA	NA
10sp_180sec_85	168	5	DDO	E	2	3	2	dead	NA	NA	NA	NA	NA
10sp_180sec_85	168	5	DDO	E	2	3	2	WEME	WEME	NA	TP	0	NA
10sp_180sec_85	168	5	DDO	E	2	3	2	BRSP	BRSP	NA	TP	0	NA
10sp_180sec_85	168	5	DDO	E	2	3	2	dead	NA	NA	NA	NA	NA
10sp_180sec_85	168	5	DDO	E	2	3	2	dead	NA	NA	NA	NA	NA
10sp_180sec_85	168	5	DDO	E	2	3	2	dead	NA	NA	NA	NA	NA
10sp_180sec_85	168	5	DDO	E	2	3	2	MCLO	MCLO	NA	TP	0	NA
10sp_180sec_85	168	5	DDO	E	2	3	2	dead	NA	NA	NA	NA	NA
10sp_180sec_85	168	5	DDO	E	2	3	2	dead	NA	NA	NA	NA	NA
10sp_180sec_85	168	5	DDO	E	2	3	2	dead	NA	NA	NA	NA	NA
10sp_180sec_85	168	5	DDO	E	2	3	2	dead	NA	NA	NA	NA	NA
10sp_180sec_85	168	5	DDO	E	2	3	2	dead	NA	NA	NA	NA	NA
10sp_180sec_85	168	5	DDO	E	2	3	2	WEME	WEME	NA	TP	0	NA
10sp_180sec_85	168	5	DDO	E	2	3	2	BRSP	BRSP	NA	TP	0	NA
10sp_180sec_85	168	5	DDO	E	2	3	2	dead	NA	NA	NA	NA	NA
10sp_180sec_85	168	5	DDO	E	2	3	2	dead	NA	NA	NA	NA	NA
10sp_180sec_85	168	5	DDO	E	2	3	2	dead	NA	NA	NA	NA	NA
10sp_180sec_85	168	5	DDO	E	2	3	2	VESP	VESP	NA	TP	0	NA
10sp_180sec_85	168	5	DDO	E	2	3	2	dead	NA	NA	NA	NA	NA
10sp_180sec_85	168	5	DDO	E	2	3	2	dead	NA	NA	NA	NA	NA
10sp_180sec_85	168	5	DDO	E	2	3	2	BHCO	BHCO	NA	TP	0	NA
10sp_180sec_85	168	5	DDO	E	2	3	2	LBCU	LBCU	NA	TP	0	NA
10sp_180sec_85	168	5	DDO	E	2	3	2	VESP	VESP	NA	TP	0	NA
10sp_180sec_85	168	5	DDO	E	2	3	2	dead	NA	NA	NA	NA	NA
10sp_180sec_85	168	5	DDO	E	2	3	2	dead	MCLO	NA	NA	NA	NA
10sp_180sec_85	168	5	DDO	E	2	3	2	MCLO	LBCU	NA	TP	0	NA
10sp_180sec_85	168	5	DDO	E	2	3	2	LBCU	NA	NA	TP	0	NA
10sp_180sec_85	168	5	DDO	E	2	3	2	dead	NA	NA	NA	NA	NA
10sp_180sec_85	168	5	DDO	E	2	3	2	dead	NA	NA	NA	NA	NA
10sp_180sec_85	168	5	DDO	E	2	3	2	BHCO	BHCO	NA	TP	0	NA
10sp_180sec_85	168	5	DDO	E	2	3	2	dead	NA	NA	NA	NA	NA
10sp_180sec_85	168	5	DDO	E	2	3	2	dead	NA	NA	NA	NA	NA
10sp_180sec_85	168	5	DDO	E	2	3	2	dead	NA	NA	NA	NA	NA
10sp_180sec_85	168	5	DDO	E	2	3	2	BHCO	BHCO	NA	TP	0	NA
10sp_180sec_85	168	5	DDO	E	2	3	2	dead	NA	NA	NA	NA	NA
10sp_180sec_85	168	5	DDO	E	2	3	2	dead	NA	NA	NA	NA	NA
10sp_180sec_85	168	5	DDO	E	2	3	2	dead	NA	NA	NA	NA	NA
10sp_180sec_85	168	5	DDO	E	2	3	2	HOLA	HOLA	NA	TP	0	NA
10sp_180sec_85	168	5	DDO	E	2	3	2	dead	WEME	NA	NA	NA	NA
10sp_180sec_85	168	5	DDO	E	2	3	2	dead	NA	NA	NA	NA	NA
10sp_180sec_85	168	5	DDO	E	2	3	2	dead	NA	NA	NA	NA	NA
10sp_180sec_635	170	6	DDO	E	2	3	2	BHCO	BHCO	NA	TP	0	NA
10sp_180sec_635	170	6	DDO	E	2	3	2	dead	NA	NA	NA	NA	NA
10sp_180sec_635	170	6	DDO	E	2	3	2	dead	NA	NA	NA	NA	NA
10sp_180sec_635	170	6	DDO	E	2	3	2	dead	NA	NA	NA	NA	NA
10sp_180sec_635	170	6	DDO	E	2	3	2	dead	NA	NA	NA	NA	NA
10sp_180sec_635	170	6	DDO	E	2	3	2	dead	HOLA	NA	NA	NA	NA
10sp_180sec_635	170	6	DDO	E	2	3	2	HOLA	NA	NA	TP	0	NA
10sp_180sec_635	170	6	DDO	E	2	3	2	dead	NA	NA	NA	NA	NA
10sp_180sec_635	170	6	DDO	E	2	3	2	BRSP	BRSP	NA	TP	0	NA
10sp_180sec_635	170	6	DDO	E	2	3	2	LBCU	LBCU	NA	TP	0	NA
10sp_180sec_635	170	6	DDO	E	2	3	2	dead	NA	NA	NA	NA	NA
10sp_180sec_635	170	6	DDO	E	2	3	2	dead	NA	NA	NA	NA	NA
10sp_180sec_635	170	6	DDO	E	2	3	2	BRSP	BRSP	NA	TP	0	NA
10sp_180sec_635	170	6	DDO	E	2	3	2	dead	NA	NA	NA	NA	NA
10sp_180sec_635	170	6	DDO	E	2	3	2	dead	NA	NA	NA	NA	NA
10sp_180sec_635	170	6	DDO	E	2	3	2	HOLA	HOLA	NA	TP	0	NA
10sp_180sec_635	170	6	DDO	E	2	3	2	dead	NA	NA	NA	NA	NA
10sp_180sec_635	170	6	DDO	E	2	3	2	WEME	WEME	NA	TP	0	NA
10sp_180sec_635	170	6	DDO	E	2	3	2	dead	NA	NA	NA	NA	NA
10sp_180sec_635	170	6	DDO	E	2	3	2	dead	NA	NA	NA	NA	NA
10sp_180sec_635	170	6	DDO	E	2	3	2	dead	NA	NA	NA	NA	NA
10sp_180sec_635	170	6	DDO	E	2	3	2	dead	NA	NA	NA	NA	NA
10sp_180sec_635	170	6	DDO	E	2	3	2	WEME	NA	NA	TP	0	NA
10sp_180sec_635	170	6	DDO	E	2	3	2	dead	WEME	NA	NA	NA	NA
10sp_180sec_635	170	6	DDO	E	2	3	2	dead	NA	NA	NA	NA	NA
10sp_180sec_635	170	6	DDO	E	2	3	2	MCLO	MCLO	NA	TP	0	NA
10sp_180sec_635	170	6	DDO	E	2	3	2	dead	NA	NA	NA	NA	NA
10sp_180sec_635	170	6	DDO	E	2	3	2	dead	NA	NA	NA	NA	NA
10sp_180sec_635	170	6	DDO	E	2	3	2	dead	NA	NA	NA	NA	NA
10sp_180sec_635	170	6	DDO	E	2	3	2	BRSP	BRSP	NA	TP	0	NA
10sp_180sec_635	170	6	DDO	E	2	3	2	dead	NA	NA	NA	NA	NA
10sp_180sec_635	170	6	DDO	E	2	3	2	LBCU	NA	NA	TP	0	NA
10sp_180sec_635	170	6	DDO	E	2	3	2	dead	LBCU	NA	NA	NA	NA
10sp_180sec_635	170	6	DDO	E	2	3	2	dead	NA	NA	NA	NA	NA
10sp_180sec_635	170	6	DDO	E	2	3	2	dead	NA	NA	NA	NA	NA
10sp_180sec_635	170	6	DDO	E	2	3	2	dead	NA	NA	NA	NA	NA
10sp_180sec_635	170	6	DDO	E	2	3	2	dead	NA	NA	NA	NA	NA
10sp_180sec_635	170	6	DDO	E	2	3	2	dead	NA	NA	NA	NA	NA
10sp_180sec_635	170	6	DDO	E	2	3	2	dead	NA	NA	NA	NA	NA
10sp_180sec_635	170	6	DDO	E	2	3	2	dead	NA	NA	NA	NA	NA
10sp_180sec_635	170	6	DDO	E	2	3	2	MCLO	MCLO	NA	TP	0	NA
10sp_180sec_635	170	6	DDO	E	2	3	2	LBCU	LBCU	NA	TP	0	NA
10sp_180sec_635	170	6	DDO	E	2	3	2	dead	NA	NA	NA	NA	NA
10sp_180sec_635	170	6	DDO	E	2	3	2	SAVS	SAVS	NA	TP	0	NA
10sp_180sec_635	170	6	DDO	E	2	3	2	VESP	VESP	NA	TP	0	NA
10sp_180sec_635	170	6	DDO	E	2	3	2	KILL	KILL	NA	TP	0	NA
10sp_180sec_635	170	6	DDO	E	2	3	2	dead	NA	NA	NA	NA	NA
10sp_180sec_635	170	6	DDO	E	2	3	2	VESP	VESP	NA	TP	0	NA
10sp_180sec_635	170	6	DDO	E	2	3	2	dead	NA	NA	NA	NA	NA
10sp_180sec_635	170	6	DDO	E	2	3	2	VESP	VESP	NA	TP	0	NA
10sp_180sec_635	170	6	DDO	E	2	3	2	KILL	NA	NA	TP	0	NA
10sp_180sec_635	170	6	DDO	E	2	3	2	dead	KILL	NA	NA	NA	NA
10sp_180sec_635	170	6	DDO	E	2	3	2	dead	NA	NA	NA	NA	NA
10sp_180sec_635	170	6	DDO	E	2	3	2	MCLO	MCLO	NA	TP	0	NA
10sp_180sec_635	170	6	DDO	E	2	3	2	MCLO	NA	NA	TP	0	NA
10sp_180sec_635	170	6	DDO	E	2	3	2	dead	MCLO	NA	NA	NA	NA
10sp_180sec_635	170	6	DDO	E	2	3	2	dead	NA	NA	NA	NA	NA
10sp_180sec_635	170	6	DDO	E	2	3	2	VESP	VESP	NA	TP	0	NA
10sp_180sec_635	170	6	DDO	E	2	3	2	dead	NA	NA	NA	NA	NA
10sp_180sec_635	170	6	DDO	E	2	3	2	dead	NA	NA	NA	NA	NA
10sp_180sec_403	7	1	ISO	E	3	NA	3	dead	NA	NA	NA	NA	NA
10sp_180sec_403	7	1	ISO	E	3	NA	3	KILL	KILL	NA	TP	0	NA
10sp_180sec_403	7	1	ISO	E	3	NA	3	dead	NA	NA	NA	NA	NA
10sp_180sec_403	7	1	ISO	E	3	NA	3	dead	NA	NA	NA	NA	NA
10sp_180sec_403	7	1	ISO	E	3	NA	3	SAVS	BRSP	NA	FP	1	BRSP
10sp_180sec_403	7	1	ISO	E	3	NA	3	dead	NA	NA	NA	NA	NA
10sp_180sec_403	7	1	ISO	E	3	NA	3	LBCU	NA	NA	TP	0	NA
10sp_180sec_403	7	1	ISO	E	3	NA	3	dead	LBCU	NA	NA	NA	NA
10sp_180sec_403	7	1	ISO	E	3	NA	3	dead	LARB	NA	NA	NA	NA
10sp_180sec_403	7	1	ISO	E	3	NA	3	dead	NA	NA	NA	NA	NA
10sp_180sec_403	7	1	ISO	E	3	NA	3	dead	NA	NA	NA	NA	NA
10sp_180sec_403	7	1	ISO	E	3	NA	3	WEME	WEME	NA	TP	0	NA
10sp_180sec_403	7	1	ISO	E	3	NA	3	dead	NA	NA	NA	NA	NA
10sp_180sec_403	7	1	ISO	E	3	NA	3	dead	NA	NA	NA	NA	NA
10sp_180sec_403	7	1	ISO	E	3	NA	3	dead	NA	NA	NA	NA	NA
10sp_180sec_403	7	1	ISO	E	3	NA	3	WEME	WEME	NA	TP	0	NA
10sp_180sec_403	7	1	ISO	E	3	NA	3	dead	NA	NA	NA	NA	NA
10sp_180sec_403	7	1	ISO	E	3	NA	3	dead	NA	NA	NA	NA	NA
10sp_180sec_403	7	1	ISO	E	3	NA	3	dead	NA	NA	NA	NA	NA
10sp_180sec_403	7	1	ISO	E	3	NA	3	dead	NA	NA	NA	NA	NA
10sp_180sec_403	7	1	ISO	E	3	NA	3	dead	SAVS	NA	NA	NA	NA
10sp_180sec_403	7	1	ISO	E	3	NA	3	SAVS	NA	NA	TP	0	NA
10sp_180sec_403	7	1	ISO	E	3	NA	3	dead	NA	NA	NA	NA	NA
10sp_180sec_403	7	1	ISO	E	3	NA	3	dead	NA	NA	NA	NA	NA
10sp_180sec_403	7	1	ISO	E	3	NA	3	KILL	KILL	NA	TP	0	NA
10sp_180sec_403	7	1	ISO	E	3	NA	3	dead	LBCU	NA	NA	NA	NA
10sp_180sec_403	7	1	ISO	E	3	NA	3	dead	NA	NA	NA	NA	NA
10sp_180sec_403	7	1	ISO	E	3	NA	3	LBCU	NA	NA	FP	1	VESP
10sp_180sec_403	7	1	ISO	E	3	NA	3	VESP	VESP	NA	TP	0	NA
10sp_180sec_403	7	1	ISO	E	3	NA	3	dead	NA	NA	NA	NA	NA
10sp_180sec_403	7	1	ISO	E	3	NA	3	dead	NA	NA	NA	NA	NA
10sp_180sec_403	7	1	ISO	E	3	NA	3	dead	NA	NA	NA	NA	NA
10sp_180sec_403	7	1	ISO	E	3	NA	3	dead	NA	NA	NA	NA	NA
10sp_180sec_403	7	1	ISO	E	3	NA	3	dead	SAVS	NA	NA	NA	NA
10sp_180sec_403	7	1	ISO	E	3	NA	3	SAVS	NA	NA	TP	0	NA
10sp_180sec_403	7	1	ISO	E	3	NA	3	dead	BHCO	NA	NA	NA	NA
10sp_180sec_403	7	1	ISO	E	3	NA	3	WEME	NA	NA	FP	1	BHCO
10sp_180sec_403	7	1	ISO	E	3	NA	3	dead	NA	NA	NA	NA	NA
10sp_180sec_403	7	1	ISO	E	3	NA	3	dead	NA	NA	NA	NA	NA
10sp_180sec_403	7	1	ISO	E	3	NA	3	dead	LARB	NA	NA	NA	NA
10sp_180sec_403	7	1	ISO	E	3	NA	3	LARB	NA	NA	TP	0	NA
10sp_180sec_403	7	1	ISO	E	3	NA	3	dead	HOLA	NA	NA	NA	NA
10sp_180sec_403	7	1	ISO	E	3	NA	3	WEME	NA	NA	FP	1	HOLA
10sp_180sec_403	7	1	ISO	E	3	NA	3	dead	NA	NA	NA	NA	NA
10sp_180sec_403	7	1	ISO	E	3	NA	3	dead	NA	NA	NA	NA	NA
10sp_180sec_403	7	1	ISO	E	3	NA	3	dead	NA	NA	NA	NA	NA
10sp_180sec_403	7	1	ISO	E	3	NA	3	dead	NA	NA	NA	NA	NA
10sp_180sec_403	7	1	ISO	E	3	NA	3	dead	NA	NA	NA	NA	NA
10sp_180sec_403	7	1	ISO	E	3	NA	3	dead	NA	NA	NA	NA	NA
10sp_180sec_403	7	1	ISO	E	3	NA	3	dead	MCLO	NA	NA	NA	NA
10sp_180sec_403	7	1	ISO	E	3	NA	3	MCLO	NA	NA	TP	0	NA
10sp_180sec_403	7	1	ISO	E	3	NA	3	LARB	LARB	NA	TP	0	NA
10sp_180sec_403	7	1	ISO	E	3	NA	3	dead	WEME	NA	NA	NA	NA
10sp_180sec_403	7	1	ISO	E	3	NA	3	dead	VESP	NA	NA	NA	NA
10sp_180sec_403	7	1	ISO	E	3	NA	3	VESP	NA	NA	TP	0	NA
10sp_180sec_403	7	1	ISO	E	3	NA	3	WEME	BHCO	NA	FP	1	BHCO
10sp_180sec_403	7	1	ISO	E	3	NA	3	dead	NA	NA	NA	NA	NA
10sp_180sec_403	7	1	ISO	E	3	NA	3	dead	NA	NA	NA	NA	NA
10sp_180sec_403	7	1	ISO	E	3	NA	3	dead	NA	NA	NA	NA	NA
10sp_180sec_403	7	1	ISO	E	3	NA	3	HOLA	HOLA	NA	TP	0	NA
10sp_180sec_944	8	2	ISO	E	3	NA	3	LBCU	LBCU	NA	TP	0	NA
10sp_180sec_944	8	2	ISO	E	3	NA	3	dead	HOLA	NA	NA	NA	NA
10sp_180sec_944	8	2	ISO	E	3	NA	3	HOLA	NA	NA	TP	0	NA
10sp_180sec_944	8	2	ISO	E	3	NA	3	dead	NA	NA	NA	NA	NA
10sp_180sec_944	8	2	ISO	E	3	NA	3	dead	VESP	NA	NA	NA	NA
10sp_180sec_944	8	2	ISO	E	3	NA	3	VESP	LBCU	NA	TP	0	NA
10sp_180sec_944	8	2	ISO	E	3	NA	3	LBCU	NA	NA	TP	0	NA
10sp_180sec_944	8	2	ISO	E	3	NA	3	dead	NA	NA	NA	NA	NA
10sp_180sec_944	8	2	ISO	E	3	NA	3	dead	NA	NA	NA	NA	NA
10sp_180sec_944	8	2	ISO	E	3	NA	3	dead	HOLA	NA	NA	NA	NA
10sp_180sec_944	8	2	ISO	E	3	NA	3	HOLA	NA	NA	TP	0	NA
10sp_180sec_944	8	2	ISO	E	3	NA	3	LBCU	LBCU	NA	TP	0	NA
10sp_180sec_944	8	2	ISO	E	3	NA	3	dead	HOLA	NA	NA	NA	NA
10sp_180sec_944	8	2	ISO	E	3	NA	3	HOLA	NA	NA	TP	0	NA
10sp_180sec_944	8	2	ISO	E	3	NA	3	dead	NA	NA	NA	NA	NA
10sp_180sec_944	8	2	ISO	E	3	NA	3	dead	NA	NA	NA	NA	NA
10sp_180sec_944	8	2	ISO	E	3	NA	3	dead	LBCU	NA	NA	NA	NA
10sp_180sec_944	8	2	ISO	E	3	NA	3	LBCU	WEME	NA	TP	0	NA
10sp_180sec_944	8	2	ISO	E	3	NA	3	WEME	NA	NA	TP	0	NA
10sp_180sec_944	8	2	ISO	E	3	NA	3	dead	NA	NA	NA	NA	NA
10sp_180sec_944	8	2	ISO	E	3	NA	3	dead	BRSP	NA	NA	NA	NA
10sp_180sec_944	8	2	ISO	E	3	NA	3	BRSP	KILL	NA	TP	0	NA
10sp_180sec_944	8	2	ISO	E	3	NA	3	KILL	NA	NA	TP	0	NA
10sp_180sec_944	8	2	ISO	E	3	NA	3	dead	NA	NA	NA	NA	NA
10sp_180sec_944	8	2	ISO	E	3	NA	3	dead	NA	NA	NA	NA	NA
10sp_180sec_944	8	2	ISO	E	3	NA	3	dead	NA	NA	NA	NA	NA
10sp_180sec_944	8	2	ISO	E	3	NA	3	dead	NA	NA	NA	NA	NA
10sp_180sec_944	8	2	ISO	E	3	NA	3	LARB	LARB	NA	TP	0	NA
10sp_180sec_944	8	2	ISO	E	3	NA	3	dead	NA	NA	NA	NA	NA
10sp_180sec_944	8	2	ISO	E	3	NA	3	SAVS	SAVS	NA	TP	0	NA
10sp_180sec_944	8	2	ISO	E	3	NA	3	dead	NA	NA	NA	NA	NA
10sp_180sec_944	8	2	ISO	E	3	NA	3	VESP	VESP	NA	TP	0	NA
10sp_180sec_944	8	2	ISO	E	3	NA	3	dead	NA	NA	NA	NA	NA
10sp_180sec_944	8	2	ISO	E	3	NA	3	dead	NA	NA	NA	NA	NA
10sp_180sec_944	8	2	ISO	E	3	NA	3	dead	NA	NA	NA	NA	NA
10sp_180sec_944	8	2	ISO	E	3	NA	3	dead	BHCO	NA	NA	NA	NA
10sp_180sec_944	8	2	ISO	E	3	NA	3	BHCO	BRSP	NA	TP	0	NA
10sp_180sec_944	8	2	ISO	E	3	NA	3	dead	NA	NA	NA	NA	NA
10sp_180sec_944	8	2	ISO	E	3	NA	3	BRSP	NA	NA	FP	1	SAVS
10sp_180sec_944	8	2	ISO	E	3	NA	3	SAVS	SAVS	NA	TP	0	NA
10sp_180sec_944	8	2	ISO	E	3	NA	3	dead	NA	NA	NA	NA	NA
10sp_180sec_944	8	2	ISO	E	3	NA	3	dead	NA	NA	NA	NA	NA
10sp_180sec_944	8	2	ISO	E	3	NA	3	dead	NA	NA	NA	NA	NA
10sp_180sec_944	8	2	ISO	E	3	NA	3	dead	NA	NA	NA	NA	NA
10sp_180sec_944	8	2	ISO	E	3	NA	3	dead	NA	NA	NA	NA	NA
10sp_180sec_944	8	2	ISO	E	3	NA	3	dead	WEME	NA	NA	NA	NA
10sp_180sec_944	8	2	ISO	E	3	NA	3	WEME	NA	NA	TP	0	NA
10sp_180sec_944	8	2	ISO	E	3	NA	3	dead	NA	NA	NA	NA	NA
10sp_180sec_944	8	2	ISO	E	3	NA	3	dead	LARB	NA	NA	NA	NA
10sp_180sec_944	8	2	ISO	E	3	NA	3	BHCO	NA	NA	FP	1	LARB
10sp_180sec_944	8	2	ISO	E	3	NA	3	dead	NA	NA	NA	NA	NA
10sp_180sec_944	8	2	ISO	E	3	NA	3	dead	MCLO	NA	NA	NA	NA
10sp_180sec_944	8	2	ISO	E	3	NA	3	WEME	NA	NA	FP	1	MCLO
10sp_180sec_944	8	2	ISO	E	3	NA	3	dead	NA	NA	NA	NA	NA
10sp_180sec_944	8	2	ISO	E	3	NA	3	dead	NA	NA	NA	NA	NA
10sp_180sec_944	8	2	ISO	E	3	NA	3	dead	NA	NA	NA	NA	NA
10sp_180sec_944	8	2	ISO	E	3	NA	3	dead	NA	NA	NA	NA	NA
10sp_180sec_944	8	2	ISO	E	3	NA	3	dead	HOLA	NA	NA	NA	NA
10sp_180sec_944	8	2	ISO	E	3	NA	3	MCLO	NA	NA	FP	1	SAVS
10sp_180sec_944	8	2	ISO	E	3	NA	3	SAVS	SAVS	NA	TP	0	NA
10sp_180sec_501	13	3	ISO	E	3	NA	3	dead	NA	NA	NA	NA	NA
10sp_180sec_501	13	3	ISO	E	3	NA	3	SAVS	SAVS	NA	TP	0	NA
10sp_180sec_501	13	3	ISO	E	3	NA	3	dead	NA	NA	NA	NA	NA
10sp_180sec_501	13	3	ISO	E	3	NA	3	LBCU	LBCU	NA	TP	0	NA
10sp_180sec_501	13	3	ISO	E	3	NA	3	dead	BHCO	NA	NA	NA	NA
10sp_180sec_501	13	3	ISO	E	3	NA	3	BHCO	NA	NA	TP	0	NA
10sp_180sec_501	13	3	ISO	E	3	NA	3	dead	NA	NA	NA	NA	NA
10sp_180sec_501	13	3	ISO	E	3	NA	3	dead	NA	NA	NA	NA	NA
10sp_180sec_501	13	3	ISO	E	3	NA	3	SAVS	SAVS	NA	TP	0	NA
10sp_180sec_501	13	3	ISO	E	3	NA	3	dead	NA	NA	NA	NA	NA
10sp_180sec_501	13	3	ISO	E	3	NA	3	dead	NA	NA	NA	NA	NA
10sp_180sec_501	13	3	ISO	E	3	NA	3	dead	NA	NA	NA	NA	NA
10sp_180sec_501	13	3	ISO	E	3	NA	3	dead	NA	NA	NA	NA	NA
10sp_180sec_501	13	3	ISO	E	3	NA	3	KILL	KILL	NA	TP	0	NA
10sp_180sec_501	13	3	ISO	E	3	NA	3	dead	NA	NA	NA	NA	NA
10sp_180sec_501	13	3	ISO	E	3	NA	3	HOLA	HOLA	NA	TP	0	NA
10sp_180sec_501	13	3	ISO	E	3	NA	3	dead	NA	NA	NA	NA	NA
10sp_180sec_501	13	3	ISO	E	3	NA	3	dead	NA	NA	NA	NA	NA
10sp_180sec_501	13	3	ISO	E	3	NA	3	dead	NA	NA	NA	NA	NA
10sp_180sec_501	13	3	ISO	E	3	NA	3	dead	NA	NA	NA	NA	NA
10sp_180sec_501	13	3	ISO	E	3	NA	3	dead	VESP	NA	NA	NA	NA
10sp_180sec_501	13	3	ISO	E	3	NA	3	VESP	KILL	NA	TP	0	NA
10sp_180sec_501	13	3	ISO	E	3	NA	3	KILL	NA	NA	TP	0	NA
10sp_180sec_501	13	3	ISO	E	3	NA	3	dead	NA	NA	NA	NA	NA
10sp_180sec_501	13	3	ISO	E	3	NA	3	dead	NA	NA	NA	NA	NA
10sp_180sec_501	13	3	ISO	E	3	NA	3	dead	NA	NA	NA	NA	NA
10sp_180sec_501	13	3	ISO	E	3	NA	3	dead	NA	NA	NA	NA	NA
10sp_180sec_501	13	3	ISO	E	3	NA	3	dead	NA	NA	NA	NA	NA
10sp_180sec_501	13	3	ISO	E	3	NA	3	dead	NA	NA	NA	NA	NA
10sp_180sec_501	13	3	ISO	E	3	NA	3	dead	NA	NA	NA	NA	NA
10sp_180sec_501	13	3	ISO	E	3	NA	3	dead	NA	NA	NA	NA	NA
10sp_180sec_501	13	3	ISO	E	3	NA	3	dead	NA	NA	NA	NA	NA
10sp_180sec_501	13	3	ISO	E	3	NA	3	dead	MCLO	NA	NA	NA	NA
10sp_180sec_501	13	3	ISO	E	3	NA	3	MCLO	NA	NA	TP	0	NA
10sp_180sec_501	13	3	ISO	E	3	NA	3	dead	NA	NA	NA	NA	NA
10sp_180sec_501	13	3	ISO	E	3	NA	3	SAVS	HOLA	NA	FP	1	HOLA
10sp_180sec_501	13	3	ISO	E	3	NA	3	dead	NA	NA	NA	NA	NA
10sp_180sec_501	13	3	ISO	E	3	NA	3	dead	NA	NA	NA	NA	NA
10sp_180sec_501	13	3	ISO	E	3	NA	3	dead	NA	NA	NA	NA	NA
10sp_180sec_501	13	3	ISO	E	3	NA	3	dead	NA	NA	NA	NA	NA
10sp_180sec_501	13	3	ISO	E	3	NA	3	dead	NA	NA	NA	NA	NA
10sp_180sec_501	13	3	ISO	E	3	NA	3	dead	NA	NA	NA	NA	NA
10sp_180sec_501	13	3	ISO	E	3	NA	3	dead	NA	NA	NA	NA	NA
10sp_180sec_501	13	3	ISO	E	3	NA	3	BRSP	BRSP	NA	TP	0	NA
10sp_180sec_501	13	3	ISO	E	3	NA	3	dead	NA	NA	NA	NA	NA
10sp_180sec_501	13	3	ISO	E	3	NA	3	BRSP	BRSP	NA	TP	0	NA
10sp_180sec_501	13	3	ISO	E	3	NA	3	dead	NA	NA	NA	NA	NA
10sp_180sec_501	13	3	ISO	E	3	NA	3	dead	NA	NA	NA	NA	NA
10sp_180sec_501	13	3	ISO	E	3	NA	3	dead	NA	NA	NA	NA	NA
10sp_180sec_501	13	3	ISO	E	3	NA	3	dead	NA	NA	NA	NA	NA
10sp_180sec_501	13	3	ISO	E	3	NA	3	KILL	NA	NA	TP	0	NA
10sp_180sec_501	13	3	ISO	E	3	NA	3	dead	KILL	NA	NA	NA	NA
10sp_180sec_501	13	3	ISO	E	3	NA	3	dead	NA	NA	NA	NA	NA
10sp_180sec_501	13	3	ISO	E	3	NA	3	dead	NA	NA	NA	NA	NA
10sp_180sec_501	13	3	ISO	E	3	NA	3	dead	NA	NA	NA	NA	NA
10sp_180sec_501	13	3	ISO	E	3	NA	3	dead	NA	NA	NA	NA	NA
10sp_180sec_501	13	3	ISO	E	3	NA	3	WEME	WEME	NA	TP	0	NA
10sp_180sec_501	13	3	ISO	E	3	NA	3	dead	BRSP	NA	NA	NA	NA
10sp_180sec_501	13	3	ISO	E	3	NA	3	BRSP	NA	NA	TP	0	NA
10sp_180sec_501	13	3	ISO	E	3	NA	3	LBCU	LBCU	NA	TP	0	NA
10sp_180sec_499	14	4	ISO	E	3	NA	3	KILL	KILL	NA	TP	0	NA
10sp_180sec_499	14	4	ISO	E	3	NA	3	dead	NA	NA	NA	NA	NA
10sp_180sec_499	14	4	ISO	E	3	NA	3	dead	NA	NA	NA	NA	NA
10sp_180sec_499	14	4	ISO	E	3	NA	3	dead	NA	NA	NA	NA	NA
10sp_180sec_499	14	4	ISO	E	3	NA	3	dead	NA	NA	NA	NA	NA
10sp_180sec_499	14	4	ISO	E	3	NA	3	dead	NA	NA	NA	NA	NA
10sp_180sec_499	14	4	ISO	E	3	NA	3	dead	NA	NA	NA	NA	NA
10sp_180sec_499	14	4	ISO	E	3	NA	3	dead	NA	NA	NA	NA	NA
10sp_180sec_499	14	4	ISO	E	3	NA	3	dead	NA	NA	NA	NA	NA
10sp_180sec_499	14	4	ISO	E	3	NA	3	dead	NA	NA	NA	NA	NA
10sp_180sec_499	14	4	ISO	E	3	NA	3	dead	NA	NA	NA	NA	NA
10sp_180sec_499	14	4	ISO	E	3	NA	3	dead	NA	NA	NA	NA	NA
10sp_180sec_499	14	4	ISO	E	3	NA	3	dead	NA	NA	NA	NA	NA
10sp_180sec_499	14	4	ISO	E	3	NA	3	dead	BHCO	NA	NA	NA	NA
10sp_180sec_499	14	4	ISO	E	3	NA	3	BHCO	NA	NA	TP	0	NA
10sp_180sec_499	14	4	ISO	E	3	NA	3	HOLA	SAVS	NA	FP	1	SAVS
10sp_180sec_499	14	4	ISO	E	3	NA	3	HOLA	SAVS	NA	FP	1	SAVS
10sp_180sec_499	14	4	ISO	E	3	NA	3	dead	NA	NA	NA	NA	NA
10sp_180sec_499	14	4	ISO	E	3	NA	3	dead	NA	NA	NA	NA	NA
10sp_180sec_499	14	4	ISO	E	3	NA	3	dead	NA	NA	NA	NA	NA
10sp_180sec_499	14	4	ISO	E	3	NA	3	VESP	VESP	NA	TP	0	NA
10sp_180sec_499	14	4	ISO	E	3	NA	3	dead	NA	NA	NA	NA	NA
10sp_180sec_499	14	4	ISO	E	3	NA	3	dead	NA	NA	NA	NA	NA
10sp_180sec_499	14	4	ISO	E	3	NA	3	dead	NA	NA	NA	NA	NA
10sp_180sec_499	14	4	ISO	E	3	NA	3	dead	NA	NA	NA	NA	NA
10sp_180sec_499	14	4	ISO	E	3	NA	3	dead	HOLA	NA	NA	NA	NA
10sp_180sec_499	14	4	ISO	E	3	NA	3	HOLA	NA	NA	TP	0	NA
10sp_180sec_499	14	4	ISO	E	3	NA	3	WEME	MCLO	NA	FP	1	MCLO
10sp_180sec_499	14	4	ISO	E	3	NA	3	dead	NA	NA	NA	NA	NA
10sp_180sec_499	14	4	ISO	E	3	NA	3	KILL	KILL	NA	TP	0	NA
10sp_180sec_499	14	4	ISO	E	3	NA	3	dead	NA	NA	NA	NA	NA
10sp_180sec_499	14	4	ISO	E	3	NA	3	dead	SAVS	NA	NA	NA	NA
10sp_180sec_499	14	4	ISO	E	3	NA	3	SAVS	NA	NA	TP	0	NA
10sp_180sec_499	14	4	ISO	E	3	NA	3	dead	NA	NA	NA	NA	NA
10sp_180sec_499	14	4	ISO	E	3	NA	3	dead	NA	NA	NA	NA	NA
10sp_180sec_499	14	4	ISO	E	3	NA	3	BRSP	BRSP	NA	TP	0	NA
10sp_180sec_499	14	4	ISO	E	3	NA	3	LARB	LARB	NA	TP	0	NA
10sp_180sec_499	14	4	ISO	E	3	NA	3	MCLO	MCLO	NA	TP	0	NA
10sp_180sec_499	14	4	ISO	E	3	NA	3	dead	NA	NA	NA	NA	NA
10sp_180sec_499	14	4	ISO	E	3	NA	3	dead	NA	NA	NA	NA	NA
10sp_180sec_499	14	4	ISO	E	3	NA	3	BRSP	BRSP	NA	TP	0	NA
10sp_180sec_499	14	4	ISO	E	3	NA	3	dead	LBCU	NA	NA	NA	NA
10sp_180sec_499	14	4	ISO	E	3	NA	3	LBCU	NA	NA	TP	0	NA
10sp_180sec_499	14	4	ISO	E	3	NA	3	dead	NA	NA	NA	NA	NA
10sp_180sec_499	14	4	ISO	E	3	NA	3	BHCO	BHCO	NA	TP	0	NA
10sp_180sec_499	14	4	ISO	E	3	NA	3	dead	NA	NA	NA	NA	NA
10sp_180sec_499	14	4	ISO	E	3	NA	3	dead	NA	NA	NA	NA	NA
10sp_180sec_499	14	4	ISO	E	3	NA	3	dead	NA	NA	NA	NA	NA
10sp_180sec_499	14	4	ISO	E	3	NA	3	dead	NA	NA	NA	NA	NA
10sp_180sec_499	14	4	ISO	E	3	NA	3	WEME	WEME	NA	TP	0	NA
10sp_180sec_499	14	4	ISO	E	3	NA	3	dead	NA	NA	NA	NA	NA
10sp_180sec_499	14	4	ISO	E	3	NA	3	dead	NA	NA	NA	NA	NA
10sp_180sec_499	14	4	ISO	E	3	NA	3	dead	BRSP	NA	NA	NA	NA
10sp_180sec_499	14	4	ISO	E	3	NA	3	BRSP	NA	NA	TP	0	NA
10sp_180sec_499	14	4	ISO	E	3	NA	3	dead	NA	NA	NA	NA	NA
10sp_180sec_499	14	4	ISO	E	3	NA	3	dead	NA	NA	NA	NA	NA
10sp_180sec_499	14	4	ISO	E	3	NA	3	LBCU	LBCU	NA	TP	0	NA
10sp_180sec_499	14	4	ISO	E	3	NA	3	dead	NA	NA	NA	NA	NA
10sp_180sec_499	14	4	ISO	E	3	NA	3	dead	NA	NA	NA	NA	NA
10sp_180sec_499	14	4	ISO	E	3	NA	3	dead	NA	NA	NA	NA	NA
10sp_180sec_386	15	5	ISO	E	3	NA	3	dead	NA	NA	NA	NA	NA
10sp_180sec_386	15	5	ISO	E	3	NA	3	dead	NA	NA	NA	NA	NA
10sp_180sec_386	15	5	ISO	E	3	NA	3	dead	NA	NA	NA	NA	NA
10sp_180sec_386	15	5	ISO	E	3	NA	3	SAVS	SAVS	NA	TP	0	NA
10sp_180sec_386	15	5	ISO	E	3	NA	3	dead	NA	NA	NA	NA	NA
10sp_180sec_386	15	5	ISO	E	3	NA	3	dead	NA	NA	NA	NA	NA
10sp_180sec_386	15	5	ISO	E	3	NA	3	dead	NA	NA	NA	NA	NA
10sp_180sec_386	15	5	ISO	E	3	NA	3	BRSP	BRSP	NA	TP	0	NA
10sp_180sec_386	15	5	ISO	E	3	NA	3	dead	NA	NA	NA	NA	NA
10sp_180sec_386	15	5	ISO	E	3	NA	3	dead	NA	NA	NA	NA	NA
10sp_180sec_386	15	5	ISO	E	3	NA	3	dead	NA	NA	NA	NA	NA
10sp_180sec_386	15	5	ISO	E	3	NA	3	MCLO	MCLO	NA	TP	0	NA
10sp_180sec_386	15	5	ISO	E	3	NA	3	dead	NA	NA	NA	NA	NA
10sp_180sec_386	15	5	ISO	E	3	NA	3	dead	NA	NA	NA	NA	NA
10sp_180sec_386	15	5	ISO	E	3	NA	3	dead	NA	NA	NA	NA	NA
10sp_180sec_386	15	5	ISO	E	3	NA	3	dead	NA	NA	NA	NA	NA
10sp_180sec_386	15	5	ISO	E	3	NA	3	dead	NA	NA	NA	NA	NA
10sp_180sec_386	15	5	ISO	E	3	NA	3	dead	HOLA	NA	NA	NA	NA
10sp_180sec_386	15	5	ISO	E	3	NA	3	HOLA	NA	NA	TP	0	NA
10sp_180sec_386	15	5	ISO	E	3	NA	3	dead	NA	NA	NA	NA	NA
10sp_180sec_386	15	5	ISO	E	3	NA	3	KILL	KILL	NA	TP	0	NA
10sp_180sec_386	15	5	ISO	E	3	NA	3	LBCU	LBCU	NA	TP	0	NA
10sp_180sec_386	15	5	ISO	E	3	NA	3	LBCU	NA	NA	TP	0	NA
10sp_180sec_386	15	5	ISO	E	3	NA	3	dead	NA	NA	NA	NA	NA
10sp_180sec_386	15	5	ISO	E	3	NA	3	KILL	KILL	NA	TP	0	NA
10sp_180sec_386	15	5	ISO	E	3	NA	3	dead	VESP	NA	NA	NA	NA
10sp_180sec_386	15	5	ISO	E	3	NA	3	VESP	NA	NA	TP	0	NA
10sp_180sec_386	15	5	ISO	E	3	NA	3	BRSP	BRSP	NA	TP	0	NA
10sp_180sec_386	15	5	ISO	E	3	NA	3	SAVS	SAVS	NA	TP	0	NA
10sp_180sec_386	15	5	ISO	E	3	NA	3	BHCO	BHCO	NA	TP	0	NA
10sp_180sec_386	15	5	ISO	E	3	NA	3	dead	NA	NA	NA	NA	NA
10sp_180sec_386	15	5	ISO	E	3	NA	3	dead	NA	NA	NA	NA	NA
10sp_180sec_386	15	5	ISO	E	3	NA	3	dead	NA	NA	NA	NA	NA
10sp_180sec_386	15	5	ISO	E	3	NA	3	dead	LBCU	NA	NA	NA	NA
10sp_180sec_386	15	5	ISO	E	3	NA	3	LBCU	NA	NA	TP	0	NA
10sp_180sec_386	15	5	ISO	E	3	NA	3	dead	NA	NA	NA	NA	NA
10sp_180sec_386	15	5	ISO	E	3	NA	3	dead	NA	NA	NA	NA	NA
10sp_180sec_386	15	5	ISO	E	3	NA	3	dead	NA	NA	NA	NA	NA
10sp_180sec_386	15	5	ISO	E	3	NA	3	dead	NA	NA	NA	NA	NA
10sp_180sec_386	15	5	ISO	E	3	NA	3	WEME	WEME	NA	TP	0	NA
10sp_180sec_386	15	5	ISO	E	3	NA	3	dead	MCLO	NA	NA	NA	NA
10sp_180sec_386	15	5	ISO	E	3	NA	3	MCLO	BRSP	NA	TP	0	NA
10sp_180sec_386	15	5	ISO	E	3	NA	3	BRSP	NA	NA	TP	0	NA
10sp_180sec_386	15	5	ISO	E	3	NA	3	dead	NA	NA	NA	NA	NA
10sp_180sec_386	15	5	ISO	E	3	NA	3	dead	NA	NA	NA	NA	NA
10sp_180sec_386	15	5	ISO	E	3	NA	3	dead	HOLA	NA	NA	NA	NA
10sp_180sec_386	15	5	ISO	E	3	NA	3	dead	NA	NA	NA	NA	NA
10sp_180sec_386	15	5	ISO	E	3	NA	3	BHCO	LARB	NA	FP	1	LARB
10sp_180sec_386	15	5	ISO	E	3	NA	3	LBCU	NA	NA	FP	1	VESP
10sp_180sec_386	15	5	ISO	E	3	NA	3	dead	VESP	NA	NA	NA	NA
10sp_180sec_386	15	5	ISO	E	3	NA	3	VESP	NA	NA	TP	0	NA
10sp_180sec_386	15	5	ISO	E	3	NA	3	VESP	LARB	NA	FP	1	LARB
10sp_180sec_386	15	5	ISO	E	3	NA	3	dead	NA	NA	NA	NA	NA
10sp_180sec_386	15	5	ISO	E	3	NA	3	dead	NA	NA	NA	NA	NA
10sp_180sec_386	15	5	ISO	E	3	NA	3	dead	NA	NA	NA	NA	NA
10sp_180sec_386	15	5	ISO	E	3	NA	3	dead	NA	NA	NA	NA	NA
10sp_180sec_386	15	5	ISO	E	3	NA	3	dead	NA	NA	NA	NA	NA
10sp_180sec_386	15	5	ISO	E	3	NA	3	dead	VESP	NA	NA	NA	NA
10sp_180sec_386	15	5	ISO	E	3	NA	3	VESP	NA	NA	TP	0	NA
10sp_180sec_386	15	5	ISO	E	3	NA	3	dead	NA	NA	NA	NA	NA
10sp_180sec_872	22	6	ISO	E	3	NA	3	dead	NA	NA	NA	NA	NA
10sp_180sec_872	22	6	ISO	E	3	NA	3	dead	NA	NA	NA	NA	NA
10sp_180sec_872	22	6	ISO	E	3	NA	3	dead	NA	NA	NA	NA	NA
10sp_180sec_872	22	6	ISO	E	3	NA	3	MCLO	MCLO	NA	TP	0	NA
10sp_180sec_872	22	6	ISO	E	3	NA	3	dead	NA	NA	NA	NA	NA
10sp_180sec_872	22	6	ISO	E	3	NA	3	dead	NA	NA	NA	NA	NA
10sp_180sec_872	22	6	ISO	E	3	NA	3	dead	NA	NA	NA	NA	NA
10sp_180sec_872	22	6	ISO	E	3	NA	3	dead	NA	NA	NA	NA	NA
10sp_180sec_872	22	6	ISO	E	3	NA	3	dead	LARB	NA	NA	NA	NA
10sp_180sec_872	22	6	ISO	E	3	NA	3	LBCU	LBCU	NA	TP	0	NA
10sp_180sec_872	22	6	ISO	E	3	NA	3	KILL	NA	NA	FP	1	LBCU
10sp_180sec_872	22	6	ISO	E	3	NA	3	dead	NA	NA	NA	NA	NA
10sp_180sec_872	22	6	ISO	E	3	NA	3	dead	NA	NA	NA	NA	NA
10sp_180sec_872	22	6	ISO	E	3	NA	3	LBCU	LBCU	NA	TP	0	NA
10sp_180sec_872	22	6	ISO	E	3	NA	3	dead	NA	NA	NA	NA	NA
10sp_180sec_872	22	6	ISO	E	3	NA	3	dead	NA	NA	NA	NA	NA
10sp_180sec_872	22	6	ISO	E	3	NA	3	dead	NA	NA	NA	NA	NA
10sp_180sec_872	22	6	ISO	E	3	NA	3	dead	BHCO	NA	NA	NA	NA
10sp_180sec_872	22	6	ISO	E	3	NA	3	BHCO	NA	NA	TP	0	NA
10sp_180sec_872	22	6	ISO	E	3	NA	3	HOLA	HOLA	NA	TP	0	NA
10sp_180sec_872	22	6	ISO	E	3	NA	3	SAVS	SAVS	NA	TP	0	NA
10sp_180sec_872	22	6	ISO	E	3	NA	3	dead	NA	NA	NA	NA	NA
10sp_180sec_872	22	6	ISO	E	3	NA	3	dead	NA	NA	NA	NA	NA
10sp_180sec_872	22	6	ISO	E	3	NA	3	dead	NA	NA	NA	NA	NA
10sp_180sec_872	22	6	ISO	E	3	NA	3	HOLA	HOLA	NA	TP	0	NA
10sp_180sec_872	22	6	ISO	E	3	NA	3	dead	NA	NA	NA	NA	NA
10sp_180sec_872	22	6	ISO	E	3	NA	3	dead	NA	NA	NA	NA	NA
10sp_180sec_872	22	6	ISO	E	3	NA	3	dead	NA	NA	NA	NA	NA
10sp_180sec_872	22	6	ISO	E	3	NA	3	dead	NA	NA	NA	NA	NA
10sp_180sec_872	22	6	ISO	E	3	NA	3	WEME	WEME	NA	TP	0	NA
10sp_180sec_872	22	6	ISO	E	3	NA	3	KILL	NA	NA	TP	0	NA
10sp_180sec_872	22	6	ISO	E	3	NA	3	dead	KILL	NA	NA	NA	NA
10sp_180sec_872	22	6	ISO	E	3	NA	3	dead	NA	NA	NA	NA	NA
10sp_180sec_872	22	6	ISO	E	3	NA	3	dead	NA	NA	NA	NA	NA
10sp_180sec_872	22	6	ISO	E	3	NA	3	dead	NA	NA	NA	NA	NA
10sp_180sec_872	22	6	ISO	E	3	NA	3	SAVS	SAVS	NA	TP	0	NA
10sp_180sec_872	22	6	ISO	E	3	NA	3	dead	NA	NA	NA	NA	NA
10sp_180sec_872	22	6	ISO	E	3	NA	3	dead	NA	NA	NA	NA	NA
10sp_180sec_872	22	6	ISO	E	3	NA	3	dead	NA	NA	NA	NA	NA
10sp_180sec_872	22	6	ISO	E	3	NA	3	WEME	WEME	NA	TP	0	NA
10sp_180sec_872	22	6	ISO	E	3	NA	3	BRSP	BRSP	NA	TP	0	NA
10sp_180sec_872	22	6	ISO	E	3	NA	3	WEME	SAVS	NA	FP	1	SAVS
10sp_180sec_872	22	6	ISO	E	3	NA	3	HOLA	NA	NA	FP	1	BHCO
10sp_180sec_872	22	6	ISO	E	3	NA	3	LBCU	BHCO	NA	TP	0	NA
10sp_180sec_872	22	6	ISO	E	3	NA	3	VESP	LBCU	NA	TP	0	NA
10sp_180sec_872	22	6	ISO	E	3	NA	3	dead	VESP	NA	NA	NA	NA
10sp_180sec_872	22	6	ISO	E	3	NA	3	dead	NA	NA	NA	NA	NA
10sp_180sec_872	22	6	ISO	E	3	NA	3	dead	NA	NA	NA	NA	NA
10sp_180sec_872	22	6	ISO	E	3	NA	3	WEME	WEME	NA	TP	0	NA
10sp_180sec_872	22	6	ISO	E	3	NA	3	dead	NA	NA	NA	NA	NA
10sp_180sec_872	22	6	ISO	E	3	NA	3	dead	NA	NA	NA	NA	NA
10sp_180sec_872	22	6	ISO	E	3	NA	3	dead	NA	NA	NA	NA	NA
10sp_180sec_872	22	6	ISO	E	3	NA	3	dead	NA	NA	NA	NA	NA
10sp_180sec_872	22	6	ISO	E	3	NA	3	dead	NA	NA	NA	NA	NA
10sp_180sec_872	22	6	ISO	E	3	NA	3	dead	NA	NA	NA	NA	NA
10sp_180sec_872	22	6	ISO	E	3	NA	3	dead	NA	NA	NA	NA	NA
10sp_180sec_872	22	6	ISO	E	3	NA	3	dead	NA	NA	NA	NA	NA
10sp_180sec_872	22	6	ISO	E	3	NA	3	dead	NA	NA	NA	NA	NA
10sp_180sec_872	22	6	ISO	E	3	NA	3	dead	NA	NA	NA	NA	NA
10sp_180sec_872	22	6	ISO	E	3	NA	3	LARB	LARB	NA	TP	0	NA
10sp_180sec_595	23	7	ISO	E	3	NA	3	dead	NA	NA	NA	NA	NA
10sp_180sec_595	23	7	ISO	E	3	NA	3	dead	NA	NA	NA	NA	NA
10sp_180sec_595	23	7	ISO	E	3	NA	3	dead	NA	NA	NA	NA	NA
10sp_180sec_595	23	7	ISO	E	3	NA	3	dead	NA	NA	NA	NA	NA
10sp_180sec_595	23	7	ISO	E	3	NA	3	dead	NA	NA	NA	NA	NA
10sp_180sec_595	23	7	ISO	E	3	NA	3	VESP	VESP	NA	TP	0	NA
10sp_180sec_595	23	7	ISO	E	3	NA	3	KILL	NA	NA	TP	0	NA
10sp_180sec_595	23	7	ISO	E	3	NA	3	dead	KILL	NA	NA	NA	NA
10sp_180sec_595	23	7	ISO	E	3	NA	3	HOLA	HOLA	NA	TP	0	NA
10sp_180sec_595	23	7	ISO	E	3	NA	3	SAVS	SAVS	NA	TP	0	NA
10sp_180sec_595	23	7	ISO	E	3	NA	3	dead	NA	NA	NA	NA	NA
10sp_180sec_595	23	7	ISO	E	3	NA	3	dead	NA	NA	NA	NA	NA
10sp_180sec_595	23	7	ISO	E	3	NA	3	dead	NA	NA	NA	NA	NA
10sp_180sec_595	23	7	ISO	E	3	NA	3	dead	NA	NA	NA	NA	NA
10sp_180sec_595	23	7	ISO	E	3	NA	3	dead	NA	NA	NA	NA	NA
10sp_180sec_595	23	7	ISO	E	3	NA	3	MCLO	MCLO	NA	TP	0	NA
10sp_180sec_595	23	7	ISO	E	3	NA	3	dead	NA	NA	NA	NA	NA
10sp_180sec_595	23	7	ISO	E	3	NA	3	dead	NA	NA	NA	NA	NA
10sp_180sec_595	23	7	ISO	E	3	NA	3	dead	NA	NA	NA	NA	NA
10sp_180sec_595	23	7	ISO	E	3	NA	3	BHCO	BHCO	NA	TP	0	NA
10sp_180sec_595	23	7	ISO	E	3	NA	3	dead	NA	NA	NA	NA	NA
10sp_180sec_595	23	7	ISO	E	3	NA	3	dead	NA	NA	NA	NA	NA
10sp_180sec_595	23	7	ISO	E	3	NA	3	dead	NA	NA	NA	NA	NA
10sp_180sec_595	23	7	ISO	E	3	NA	3	dead	NA	NA	NA	NA	NA
10sp_180sec_595	23	7	ISO	E	3	NA	3	dead	NA	NA	NA	NA	NA
10sp_180sec_595	23	7	ISO	E	3	NA	3	MCLO	MCLO	NA	TP	0	NA
10sp_180sec_595	23	7	ISO	E	3	NA	3	dead	NA	NA	NA	NA	NA
10sp_180sec_595	23	7	ISO	E	3	NA	3	dead	NA	NA	NA	NA	NA
10sp_180sec_595	23	7	ISO	E	3	NA	3	dead	WEME	NA	NA	NA	NA
10sp_180sec_595	23	7	ISO	E	3	NA	3	WEME	NA	NA	TP	0	NA
10sp_180sec_595	23	7	ISO	E	3	NA	3	dead	NA	NA	NA	NA	NA
10sp_180sec_595	23	7	ISO	E	3	NA	3	MCLO	MCLO	NA	TP	0	NA
10sp_180sec_595	23	7	ISO	E	3	NA	3	dead	NA	NA	NA	NA	NA
10sp_180sec_595	23	7	ISO	E	3	NA	3	dead	NA	NA	NA	NA	NA
10sp_180sec_595	23	7	ISO	E	3	NA	3	dead	NA	NA	NA	NA	NA
10sp_180sec_595	23	7	ISO	E	3	NA	3	dead	NA	NA	NA	NA	NA
10sp_180sec_595	23	7	ISO	E	3	NA	3	dead	BHCO	NA	NA	NA	NA
10sp_180sec_595	23	7	ISO	E	3	NA	3	BHCO	KILL	NA	TP	0	NA
10sp_180sec_595	23	7	ISO	E	3	NA	3	KILL	NA	NA	TP	0	NA
10sp_180sec_595	23	7	ISO	E	3	NA	3	dead	NA	NA	NA	NA	NA
10sp_180sec_595	23	7	ISO	E	3	NA	3	dead	NA	NA	NA	NA	NA
10sp_180sec_595	23	7	ISO	E	3	NA	3	dead	HOLA	NA	NA	NA	NA
10sp_180sec_595	23	7	ISO	E	3	NA	3	HOLA	NA	NA	TP	0	NA
10sp_180sec_595	23	7	ISO	E	3	NA	3	BRSP	BRSP	NA	TP	0	NA
10sp_180sec_595	23	7	ISO	E	3	NA	3	dead	LBCU	NA	NA	NA	NA
10sp_180sec_595	23	7	ISO	E	3	NA	3	LBCU	HOLA	NA	TP	0	NA
10sp_180sec_595	23	7	ISO	E	3	NA	3	SAVS	NA	NA	TP	0	NA
10sp_180sec_595	23	7	ISO	E	3	NA	3	HOLA	SAVS	NA	FP	1	SAVS
10sp_180sec_595	23	7	ISO	E	3	NA	3	dead	NA	NA	NA	NA	NA
10sp_180sec_595	23	7	ISO	E	3	NA	3	dead	NA	NA	NA	NA	NA
10sp_180sec_595	23	7	ISO	E	3	NA	3	LARB	NA	NA	TP	0	NA
10sp_180sec_595	23	7	ISO	E	3	NA	3	dead	LARB	NA	NA	NA	NA
10sp_180sec_595	23	7	ISO	E	3	NA	3	dead	NA	NA	NA	NA	NA
10sp_180sec_595	23	7	ISO	E	3	NA	3	KILL	KILL	NA	TP	0	NA
10sp_180sec_595	23	7	ISO	E	3	NA	3	dead	NA	NA	NA	NA	NA
10sp_180sec_595	23	7	ISO	E	3	NA	3	dead	NA	NA	NA	NA	NA
10sp_180sec_595	23	7	ISO	E	3	NA	3	dead	NA	NA	NA	NA	NA
10sp_180sec_595	23	7	ISO	E	3	NA	3	SAVS	SAVS	NA	TP	0	NA
10sp_180sec_595	23	7	ISO	E	3	NA	3	dead	NA	NA	NA	NA	NA
10sp_180sec_595	23	7	ISO	E	3	NA	3	BHCO	BHCO	NA	TP	0	NA
10sp_180sec_480	24	8	ISO	E	3	NA	3	dead	NA	NA	NA	NA	NA
10sp_180sec_480	24	8	ISO	E	3	NA	3	dead	NA	NA	NA	NA	NA
10sp_180sec_480	24	8	ISO	E	3	NA	3	dead	NA	NA	NA	NA	NA
10sp_180sec_480	24	8	ISO	E	3	NA	3	LBCU	LBCU	NA	TP	0	NA
10sp_180sec_480	24	8	ISO	E	3	NA	3	LBCU	LBCU	NA	TP	0	NA
10sp_180sec_480	24	8	ISO	E	3	NA	3	dead	SAVS	NA	NA	NA	NA
10sp_180sec_480	24	8	ISO	E	3	NA	3	SAVS	NA	NA	TP	0	NA
10sp_180sec_480	24	8	ISO	E	3	NA	3	LARB	LARB	NA	TP	0	NA
10sp_180sec_480	24	8	ISO	E	3	NA	3	MCLO	MCLO	NA	TP	0	NA
10sp_180sec_480	24	8	ISO	E	3	NA	3	dead	NA	NA	NA	NA	NA
10sp_180sec_480	24	8	ISO	E	3	NA	3	dead	NA	NA	NA	NA	NA
10sp_180sec_480	24	8	ISO	E	3	NA	3	BRSP	BRSP	NA	TP	0	NA
10sp_180sec_480	24	8	ISO	E	3	NA	3	dead	NA	NA	NA	NA	NA
10sp_180sec_480	24	8	ISO	E	3	NA	3	dead	NA	NA	NA	NA	NA
10sp_180sec_480	24	8	ISO	E	3	NA	3	dead	NA	NA	NA	NA	NA
10sp_180sec_480	24	8	ISO	E	3	NA	3	dead	NA	NA	NA	NA	NA
10sp_180sec_480	24	8	ISO	E	3	NA	3	dead	NA	NA	NA	NA	NA
10sp_180sec_480	24	8	ISO	E	3	NA	3	HOLA	HOLA	NA	TP	0	NA
10sp_180sec_480	24	8	ISO	E	3	NA	3	dead	NA	NA	NA	NA	NA
10sp_180sec_480	24	8	ISO	E	3	NA	3	dead	NA	NA	NA	NA	NA
10sp_180sec_480	24	8	ISO	E	3	NA	3	dead	NA	NA	NA	NA	NA
10sp_180sec_480	24	8	ISO	E	3	NA	3	dead	NA	NA	NA	NA	NA
10sp_180sec_480	24	8	ISO	E	3	NA	3	dead	NA	NA	NA	NA	NA
10sp_180sec_480	24	8	ISO	E	3	NA	3	dead	NA	NA	NA	NA	NA
10sp_180sec_480	24	8	ISO	E	3	NA	3	dead	NA	NA	NA	NA	NA
10sp_180sec_480	24	8	ISO	E	3	NA	3	KILL	KILL	NA	TP	0	NA
10sp_180sec_480	24	8	ISO	E	3	NA	3	dead	NA	NA	NA	NA	NA
10sp_180sec_480	24	8	ISO	E	3	NA	3	WEME	WEME	NA	TP	0	NA
10sp_180sec_480	24	8	ISO	E	3	NA	3	WEME	WEME	NA	TP	0	NA
10sp_180sec_480	24	8	ISO	E	3	NA	3	dead	NA	NA	NA	NA	NA
10sp_180sec_480	24	8	ISO	E	3	NA	3	dead	NA	NA	NA	NA	NA
10sp_180sec_480	24	8	ISO	E	3	NA	3	BRSP	BRSP	NA	TP	0	NA
10sp_180sec_480	24	8	ISO	E	3	NA	3	dead	NA	NA	NA	NA	NA
10sp_180sec_480	24	8	ISO	E	3	NA	3	dead	LBCU	NA	NA	NA	NA
10sp_180sec_480	24	8	ISO	E	3	NA	3	LBCU	NA	NA	TP	0	NA
10sp_180sec_480	24	8	ISO	E	3	NA	3	dead	NA	NA	NA	NA	NA
10sp_180sec_480	24	8	ISO	E	3	NA	3	dead	NA	NA	NA	NA	NA
10sp_180sec_480	24	8	ISO	E	3	NA	3	dead	NA	NA	NA	NA	NA
10sp_180sec_480	24	8	ISO	E	3	NA	3	dead	NA	NA	NA	NA	NA
10sp_180sec_480	24	8	ISO	E	3	NA	3	dead	NA	NA	NA	NA	NA
10sp_180sec_480	24	8	ISO	E	3	NA	3	dead	NA	NA	NA	NA	NA
10sp_180sec_480	24	8	ISO	E	3	NA	3	dead	NA	NA	NA	NA	NA
10sp_180sec_480	24	8	ISO	E	3	NA	3	dead	NA	NA	NA	NA	NA
10sp_180sec_480	24	8	ISO	E	3	NA	3	dead	NA	NA	NA	NA	NA
10sp_180sec_480	24	8	ISO	E	3	NA	3	dead	LARB	NA	NA	NA	NA
10sp_180sec_480	24	8	ISO	E	3	NA	3	LARB	VESP	NA	TP	0	NA
10sp_180sec_480	24	8	ISO	E	3	NA	3	VESP	NA	NA	TP	0	NA
10sp_180sec_480	24	8	ISO	E	3	NA	3	dead	NA	NA	NA	NA	NA
10sp_180sec_480	24	8	ISO	E	3	NA	3	BHCO	BHCO	NA	TP	0	NA
10sp_180sec_480	24	8	ISO	E	3	NA	3	dead	NA	NA	NA	NA	NA
10sp_180sec_480	24	8	ISO	E	3	NA	3	dead	NA	NA	NA	NA	NA
10sp_180sec_480	24	8	ISO	E	3	NA	3	dead	NA	NA	NA	NA	NA
10sp_180sec_480	24	8	ISO	E	3	NA	3	dead	NA	NA	NA	NA	NA
10sp_180sec_480	24	8	ISO	E	3	NA	3	dead	NA	NA	NA	NA	NA
10sp_180sec_480	24	8	ISO	E	3	NA	3	dead	NA	NA	NA	NA	NA
10sp_180sec_480	24	8	ISO	E	3	NA	3	VESP	VESP	NA	TP	0	NA
10sp_180sec_480	24	8	ISO	E	3	NA	3	dead	NA	NA	NA	NA	NA
10sp_180sec_480	24	8	ISO	E	3	NA	3	dead	LARB	NA	NA	NA	NA
10sp_180sec_480	24	8	ISO	E	3	NA	3	LARB	NA	NA	TP	0	NA
10sp_180sec_480	24	8	ISO	E	3	NA	3	dead	NA	NA	NA	NA	NA
10sp_180sec_588	74	1	DDO	E	3	12	3	dead	NA	NA	NA	NA	NA
10sp_180sec_588	74	1	DDO	E	3	12	3	WEME	MCLO	NA	FP	1	MCLO
10sp_180sec_588	74	1	DDO	E	3	12	3	dead	NA	NA	NA	NA	NA
10sp_180sec_588	74	1	DDO	E	3	12	3	dead	NA	NA	NA	NA	NA
10sp_180sec_588	74	1	DDO	E	3	12	3	BHCO	BHCO	NA	TP	0	NA
10sp_180sec_588	74	1	DDO	E	3	12	3	dead	NA	NA	NA	NA	NA
10sp_180sec_588	74	1	DDO	E	3	12	3	VESP	NA	NA	TP	0	NA
10sp_180sec_588	74	1	DDO	E	3	12	3	dead	VESP	NA	NA	NA	NA
10sp_180sec_588	74	1	DDO	E	3	12	3	HOLA	HOLA	NA	TP	0	NA
10sp_180sec_588	74	1	DDO	E	3	12	3	dead	NA	NA	NA	NA	NA
10sp_180sec_588	74	1	DDO	E	3	12	3	dead	NA	NA	NA	NA	NA
10sp_180sec_588	74	1	DDO	E	3	12	3	dead	NA	NA	NA	NA	NA
10sp_180sec_588	74	1	DDO	E	3	12	3	MCLO	MCLO	NA	TP	0	NA
10sp_180sec_588	74	1	DDO	E	3	12	3	dead	NA	NA	NA	NA	NA
10sp_180sec_588	74	1	DDO	E	3	12	3	dead	NA	NA	NA	NA	NA
10sp_180sec_588	74	1	DDO	E	3	12	3	LARB	LARB	NA	TP	0	NA
10sp_180sec_588	74	1	DDO	E	3	12	3	dead	NA	NA	NA	NA	NA
10sp_180sec_588	74	1	DDO	E	3	12	3	dead	NA	NA	NA	NA	NA
10sp_180sec_588	74	1	DDO	E	3	12	3	dead	NA	NA	NA	NA	NA
10sp_180sec_588	74	1	DDO	E	3	12	3	dead	NA	NA	NA	NA	NA
10sp_180sec_588	74	1	DDO	E	3	12	3	dead	NA	NA	NA	NA	NA
10sp_180sec_588	74	1	DDO	E	3	12	3	BRSP	BRSP	NA	TP	0	NA
10sp_180sec_588	74	1	DDO	E	3	12	3	BRSP	NA	NA	TP	0	NA
10sp_180sec_588	74	1	DDO	E	3	12	3	dead	BRSP	NA	NA	NA	NA
10sp_180sec_588	74	1	DDO	E	3	12	3	dead	VESP	NA	NA	NA	NA
10sp_180sec_588	74	1	DDO	E	3	12	3	VESP	NA	NA	TP	0	NA
10sp_180sec_588	74	1	DDO	E	3	12	3	dead	NA	NA	NA	NA	NA
10sp_180sec_588	74	1	DDO	E	3	12	3	dead	NA	NA	NA	NA	NA
10sp_180sec_588	74	1	DDO	E	3	12	3	dead	NA	NA	NA	NA	NA
10sp_180sec_588	74	1	DDO	E	3	12	3	BRSP	BRSP	NA	TP	0	NA
10sp_180sec_588	74	1	DDO	E	3	12	3	dead	NA	NA	NA	NA	NA
10sp_180sec_588	74	1	DDO	E	3	12	3	dead	NA	NA	NA	NA	NA
10sp_180sec_588	74	1	DDO	E	3	12	3	dead	NA	NA	NA	NA	NA
10sp_180sec_588	74	1	DDO	E	3	12	3	dead	NA	NA	NA	NA	NA
10sp_180sec_588	74	1	DDO	E	3	12	3	dead	NA	NA	NA	NA	NA
10sp_180sec_588	74	1	DDO	E	3	12	3	dead	NA	NA	NA	NA	NA
10sp_180sec_588	74	1	DDO	E	3	12	3	LARB	LARB	NA	TP	0	NA
10sp_180sec_588	74	1	DDO	E	3	12	3	dead	NA	NA	NA	NA	NA
10sp_180sec_588	74	1	DDO	E	3	12	3	dead	NA	NA	NA	NA	NA
10sp_180sec_588	74	1	DDO	E	3	12	3	dead	NA	NA	NA	NA	NA
10sp_180sec_588	74	1	DDO	E	3	12	3	MCLO	MCLO	NA	TP	0	NA
10sp_180sec_588	74	1	DDO	E	3	12	3	dead	NA	NA	NA	NA	NA
10sp_180sec_588	74	1	DDO	E	3	12	3	dead	NA	NA	NA	NA	NA
10sp_180sec_588	74	1	DDO	E	3	12	3	WEME	WEME	NA	TP	0	NA
10sp_180sec_588	74	1	DDO	E	3	12	3	KILL	KILL	NA	TP	0	NA
10sp_180sec_588	74	1	DDO	E	3	12	3	dead	NA	NA	NA	NA	NA
10sp_180sec_588	74	1	DDO	E	3	12	3	LBCU	NA	NA	TP	0	NA
10sp_180sec_588	74	1	DDO	E	3	12	3	dead	LBCU	NA	NA	NA	NA
10sp_180sec_588	74	1	DDO	E	3	12	3	dead	NA	NA	NA	NA	NA
10sp_180sec_588	74	1	DDO	E	3	12	3	dead	WEME	NA	NA	NA	NA
10sp_180sec_588	74	1	DDO	E	3	12	3	WEME	NA	NA	TP	0	NA
10sp_180sec_588	74	1	DDO	E	3	12	3	dead	NA	NA	NA	NA	NA
10sp_180sec_588	74	1	DDO	E	3	12	3	SAVS	SAVS	NA	TP	0	NA
10sp_180sec_588	74	1	DDO	E	3	12	3	LBCU	LBCU	NA	TP	0	NA
10sp_180sec_588	74	1	DDO	E	3	12	3	dead	NA	NA	NA	NA	NA
10sp_180sec_588	74	1	DDO	E	3	12	3	dead	NA	NA	NA	NA	NA
10sp_180sec_588	74	1	DDO	E	3	12	3	dead	NA	NA	NA	NA	NA
10sp_180sec_588	74	1	DDO	E	3	12	3	WEME	WEME	NA	TP	0	NA
10sp_180sec_588	74	1	DDO	E	3	12	3	dead	NA	NA	NA	NA	NA
10sp_180sec_588	74	1	DDO	E	3	12	3	VESP	VESP	NA	TP	0	NA
10sp_180sec_736	76	2	DDO	E	3	12	3	dead	NA	NA	NA	NA	NA
10sp_180sec_736	76	2	DDO	E	3	12	3	WEME	WEME	NA	TP	0	NA
10sp_180sec_736	76	2	DDO	E	3	12	3	SAVS	NA	NA	TP	0	NA
10sp_180sec_736	76	2	DDO	E	3	12	3	dead	SAVS	NA	NA	NA	NA
10sp_180sec_736	76	2	DDO	E	3	12	3	dead	NA	NA	NA	NA	NA
10sp_180sec_736	76	2	DDO	E	3	12	3	dead	NA	NA	NA	NA	NA
10sp_180sec_736	76	2	DDO	E	3	12	3	dead	NA	NA	NA	NA	NA
10sp_180sec_736	76	2	DDO	E	3	12	3	dead	NA	NA	NA	NA	NA
10sp_180sec_736	76	2	DDO	E	3	12	3	dead	NA	NA	NA	NA	NA
10sp_180sec_736	76	2	DDO	E	3	12	3	dead	NA	NA	NA	NA	NA
10sp_180sec_736	76	2	DDO	E	3	12	3	KILL	NA	NA	TP	0	NA
10sp_180sec_736	76	2	DDO	E	3	12	3	dead	KILL	NA	NA	NA	NA
10sp_180sec_736	76	2	DDO	E	3	12	3	dead	NA	NA	NA	NA	NA
10sp_180sec_736	76	2	DDO	E	3	12	3	dead	NA	NA	NA	NA	NA
10sp_180sec_736	76	2	DDO	E	3	12	3	dead	NA	NA	NA	NA	NA
10sp_180sec_736	76	2	DDO	E	3	12	3	dead	NA	NA	NA	NA	NA
10sp_180sec_736	76	2	DDO	E	3	12	3	SAVS	SAVS	NA	TP	0	NA
10sp_180sec_736	76	2	DDO	E	3	12	3	WEME	WEME	NA	TP	0	NA
10sp_180sec_736	76	2	DDO	E	3	12	3	dead	NA	NA	NA	NA	NA
[truncated: 8,501 more rows]
